# Supplementary material for: Safety and immunogenicity of booster vaccination and fractional dosing with Ad26.COV2.S or BNT162b2 in Ad26.COV2.S-vaccinated participants
Source: PLOS Glob Public Health. 2024 Apr 11;4(4):e0002703. doi: 10.1371/journal.pgph.0002703 (PMC11008839; doi:10.1371/journal.pgph.0002703)
Supplement: S1 Table — (XLSX) [file pgph.0002703.s004.xlsx]

## Sheet: Fig. 2
Pain	Grade 1	Grade 2	Grade 3	Grade 4		Nausea	Grade 1	Grade 2	Grade 3	Grade 4		Swelling	Grade 1	Grade 2	Grade 3	Grade 4
Arm D	27.4	16.44	1.37	0		Arm D	4.11	6.85	0	0		Arm D	8.22	0	1.37	0
Arm C	36.99	19.18	2.74	0		Arm C	10.96	6.85	1.37	0		Arm C	10.96	1.37	2.74	0
Arm B	21.74	10.14	0	0		Arm B	2.9	10.14	0	0		Arm B	1.45	0	0	0
Arm A	24.32	9.46	2.7	1.35		Arm A	2.7	1.35	1.35	0		Arm A	5.41	0	0	1.35
Headache	Grade 1	Grade 2	Grade 3	Grade 4		Diarrhea	Grade 1	Grade 2	Grade 3	Grade 4		Chills	Grade 1	Grade 2	Grade 3	Grade 4
Arm D	19.18	10.96	1.37	0		Arm D	1.37	4.11	0	0		Arm D	2.74	2.74	0	0
Arm C	20.55	15.07	1.37	1.37		Arm C	10.96	2.74	1.37	1.37		Arm C	4.11	2.74	0	0
Arm B	27.54	10.14	0	0		Arm B	7.25	5.8	0	0		Arm B	2.9	1.45	0	0
Arm A	12.16	5.41	1.35	2.7		Arm A	5.41	1.35	1.35	0		Arm A	2.7	4.05	2.7	0
Tenderness	Grade 1	Grade 2	Grade 3	Grade 4		Cough	Grade 1	Grade 2	Grade 3	Grade 4		Lost of taste	Grade 1	Grade 2	Grade 3	Grade 4
Arm D	23.29	5.48	1.37	0		Arm D	6.85	8.22	0	0		Arm D	6.85	0	0	0
Arm C	21.92	9.59	2.74	0		Arm C	5.48	5.48	0	0		Arm C	5.48	1.37	0	0
Arm B	17.39	2.9	0	0		Arm B	1.45	2.9	0	0		Arm B	0	2.9	0	0
Arm A	17.57	6.76	0	1.35		Arm A	2.7	1.35	1.35	1.35		Arm A	4.05	0	0	1.35
Weakness	Grade 1	Grade 2	Grade 3	Grade 4		Myalgia	Grade 1	Grade 2	Grade 3	Grade 4		Redness	Grade 1	Grade 2	Grade 3	Grade 4
Arm D	12.33	9.59	1.37	0		Arm D	5.48	5.48	1.37	0		Arm D	5.5	0	0	0
Arm C	15.07	9.59	4.11	0		Arm C	8.22	5.48	0	0		Arm C	9.59	0	0	0
Arm B	10.14	7.25	0	0		Arm B	4.35	2.9	0	0		Arm B	4.35	0	0	0
Arm A	6.76	6.76	2.7	2.7		Arm A	5.41	2.7	1.35	1.35		Arm A	5.41	0	0	1.35
Lost of smell	Grade 1	Grade 2	Grade 3	Grade 4		Fever	Grade 1	Grade 2	Grade 3	Grade 4
Arm D	6.85	0	0	0		Arm D	0	0	0	0
Arm C	5.48	0	0	0		Arm C	5.48	0	0	0
Arm B	1.45	2.9	0	0		Arm B	0.45	1.45	0	0
Arm A	5.41	0	0	1.35		Arm A	0.35	0	0	0

## Sheet: Fig. 3
Fig. 3A																	Fig. 3B (Fold Change Spike-IgG W2 vs BL)					Fig. 3C
JnJ half dose - Spike IgG				JnJ Full dose - Spike IgG				PZF half dose - Spike IgG				PZF Full dose - Spike IgG					JJ-Half	JJ-Full	PZF-Half	PZA-Full		Spike IgG (W12)				Spike IgG (W24)
BL	W2	W12	W24	BL	W2	W12	W24	BL	W2	W12	W24	BL	W2	W12	W24		1.312	0.712	3.463	4.536		JJ-Half	JJ-Full	PZF-Half	PZA-Full	JJ-Half	JJ-Full	PZF-Half	PZA-Full
487	640	949	879	1585	1128	959	566	1001	3466	2978	3279	249	1129	956	987		1.397	1.862	4.934	2.474		949	959	2978	956	879	566	3279	987
594	830	699	375	903	1681	985	1357	266	1312	653	1249	621	1534	631	954		1.193	0.615	4.441	2.568		699	985	653	3971	375	1357	1249
3665	4371	4249	6955	1131	695	675	705	384	1705	381	262	1720	10454	4440	6470		2.718	1.049	2.535	2.472		4249	675	381		6955	705	262
400	1086	481	708	911	956	817	1117	2925	7414	4734	5857	590	1685	507	718		1.124	1.008	13.228	6.078		481	817	4734	631	708	1117	5857	954
1276	1434	681	1517	832	839	685	835	2557	9124	3982	3016	1788	6843	4111	6068		1.449	1.006	3.568	2.856		681	685	1808	4440	1517	835		6470
1000	1448	719	857	1962	1974	1254	827	3426	5266	4526	3929	944	5188	1557	1491		1.265	0.835	1.537	3.827		719	1254	3982	507	857	827	3016	718
1520	1923	1319	1871	7283	6084	3939	6052	1298	5762	1016	2799	1323	7605	2113	2352		1.46	0.899	4.439	5.498		1319	3939	4526	4111	1871	6052	3929	6068
1557	2273	1853	1972	905	813	710	3793	1645	2064	1357	1534	515	466	537	639		0.875	0.544	1.255	5.748			710	1016	1557		3793	2799	1491
779	682	437	845	2644	1439	1006	1396	1748	5515	1472	2121	3133	10849	5565	3589		0.75	1.535	3.155	0.905		1853	1006	1357	2113	1972	1396	1534	2352
1431	1073	668	1244	584	896	410	474	1519	5729	5019	4700	903	9608	3797	2100		0.827	1.58	3.772	3.463		437	410	1472	537	845	474	2121	639
1477	1221	1151	1166	1232	1947	1058	3059	1893	3337	1628	2107	2832	6254	4250	2691		1.176	1.792	1.763	10.645		668	1058		5565	1244	3059		3589
1476	1736	1087	1119	1461	2618	1273	1403	1147	9493	6720	1958	1176	4739	1382	752		0.688	1.311	8.276	2.208		1151	1273	5019	3797	1166	1403	4700	2100
1900	1889	1283	1820	1360	1783	1110	592	2588	4375	1513	2153	3936	12909	5037	6293		0.994	0.813	1.69	4.03		1087	1110	1628	4250	1119	592	2107	2691
2498	2057	1610	1478	1728	1404	788	630	8563	8750	4639	1212	2781	7717	2193	899		0.823	1.036	1.022	3.28		795	788	6720	1382		630	1958	752
885	1072	672	913	1158	1200	1324	1293	1325	1726	1159	1261	1255	5738	3667	3221		1.211	0.987	1.303	2.775		1283	1324	1513	5037	1820	1293	2153	6293
2783	1104	1473	509	2174	2145	2060	874	1633	10036	3910	1270	1329	12924	6268	2312		0.397	1.836	6.146	4.572		1610	2060	4639	2193	1478	874	1212	899
1747	1674	1253	635	2474	4543	2716	1664	760	6884	3770	825	1866	9333	7014	3934		0.958	1.131	9.063	9.725		672	2716	1159	3667	913	1664	1261	3221
2352	3709	2011	2027	1012	1145	817	410	50	3575	1359	627	1091	14611	4135	1179		1.577	4.047	71.5	5.002		1473	817	3910	6268	509	410	1270	2312
627	575	326	361	823	3329	2396	4034	1088	6063	3272	1480	1722	3153	2353	1807		0.917	1.691	5.573	13.392		1253	2396	3770	7014	635	4034	825	3934
726	1128	1338	1031	1142	1149	959	703	607	4452	4504	1858	1254	11269	2423	1475		1.554	1.006	7.332	1.831		2011		1359	4135	2027	1604	627	1179
510	671	420	373	309	1000	3506	1463	1939	3711	2910	2040	2074	13377	4644	1481		1.315	3.239	1.914	8.986		326	959	3272	2353	361	703	1480	1807
2022	1964	1731	1053	2778	3717	3851	2123	676	1826	1296	619	3019	11536	7119	1806		0.971	1.866	2.703	6.45		1338	3506	4504	2423	1031	1463	1858	1475
1694	1730	1176	742	1397	1733	3324	2064	1059	8607	8010	2345	1245	5410	2687	1485		1.021	1.338	8.127	3.821		420	1137	2910	4644	373		2040	1481
2053	2494	2139	1182	256	306	345	2381	1183	6110	3040	927	306	9676	5338	4089		1.434	1.241	5.165	4.345		1731	3851	1296	7119	1053	2123	619	1806
408	437	272	258	5151	2921	1337	489	574	5749	2454	1360	8715	14815	13209	8236		1.215	1.194	10.014	31.611		1176	3324	8010	2687	742	2064	2345	1485
1033	1329	754	468	3351	3262	2044	981	2046	13552	2876	2147	2657	4145	1752	2651		1.071	0.567	6.624	1.7			345	3040	5338	1024	2381	927	4089
1064	1880	1538	810	706	930	760	361	913	3760	1984	808	509	6228	2138	745		1.287	0.973	4.472	1.56		2139	1337	2454		1182	489	1360	1246
1604	1113	2335	1450	1594	1217	725	1632	1132	5869	7585	1188	2128	2787	1582	2006		1.767	1.318	4.117	3.288		1569	2044	2876	13209	770	981	2147	8236
247	1035	1205	2772	1188	1823	1342	571	716	2586	1575	1045	1289	9593	1630	656		0.694	0.763	5.185	12.238		272	760		1752	258	361		2651
873	799	1479	689	723	1352	1615	2049	678	5643	1685	1388	855	2384	1033	576		4.189	0.877	3.614	1.31		754	725	1040		468	1632
4167	4432	2922	1257	1296	2540	2010	1309	821	3884	3117	1639	1791	2826	2037	474		0.915	1.535	8.322	7.442		1538	1128	1984	2138	810		808	745
2498	2496	2201	1022	888	1072	2422	736	1519	5169	2549	1184	551	4292	1835	472		1.064	1.871	4.733	8.514		2335	1342	5589	1582	1450	571	1198	2006
4668	6005	1797	2206	697	1466	660	708	584	4138	1095	866	488	4409	2646	1146		1.752	1.96	12.775	2.788		1205	1615	7585	1630	2772	2049	1188	656
834	1073	583	522	523	690	480	402	951	11917	2569	1286	3246	11774	8263	7246		0.999	1.207	3.403	1.578		1479	2010	1575		689	1309	1045
1179	1125	1462	772	1020	1670	857	1065	2368	3457	4628	2171	1279	3795	3834	870		4.3	1.381	7.082	7.788		2922	2422	1685	1033	1257	736	1388	576
1774	1969	2306	1087	1164	2462	4363	4836	1012	1757	2051	1086	743	575	1974	1771		1.59	0.981	12.526	9.031		1187		3117	2037		5518	1639	474
1069	1065	5728	1411	1105	962	1255	1332	2030	9497	5934	3163	1270	3964	3956	1740		1.286	2.103	1.46	3.627		2201		5903	1835	1022	291		472
1723	1273	1838	855	460	739	915	267	3970	8429	2605	2716	1940	6234	2841	2424		1.287	1.321	1.736	2.02			660	2549	2646	2063	708	1184	1146
709	1254	1003	470	1199	1765	2475	1155	1449	1412	2867	1456	634	15270	5931	1430		0.751	1.637	3.107	2.967			480	1095	8263	618	402	866	7246
1609	1609	2477	1445	429	807	2876	1492	4638	12570	1599	8546	264	7488	734	484		0.954	2.115	18.162	0.774		1797	857	2569		2206	1065	1286	3438
1380	2264	1758	1759	346	711	486	320	974	4518	6994	1405	655	5688	2484	1022		1.264	0.87	4.678	3.121		583	4363	4628	3834	522	4836	2171	870
349	423	2200	1008	1494	1468	1400	1098	837	6475	5781	664	1504	11870	3353	1570		1.11	0.954	2.123	2.637			1255	2051	1974	1993	1332	1086	1771
				679	566	1953	544	459	1711	2320	656	2658	9373	4322	3070		0.996	1.606	3.136	3.213		1853			3956	1375	2250	5565	1740
				1072	1596	6488	6284	2374	4883	2550	1571	1224	2731	1368	1143		0.796	0.562	0.974	24.089		1462	915		3476	772	267	1424	2130
				318	759	572	4260	1368	3422	2802	1546	648	1932	900	731		1.281	1.472	2.71	28.364				5934		448	521	3163	7503
				825	1139	1325	1045	465	2443	2008	1964	752	4121	1080	664		0.739	0.719	4.639	8.679		1227	2475	2605	2841	1362	1155	2716	2424
				259	345	338	499	1213	5975	1288	716	773	4227	1689	734		1.768	1.879	7.74	7.137		2306	6611		5931	1087		2238	1430
				292	497	383	906					359	3625	2517	705		1	2.058	3.726	7.892		5728	2876	2867	734	1411	1492	1456	484
												3800	10389	3204	1607		1.641	0.983	2.057	3.526		699	486	1599	2484		320	8546	1022
												249	1903	659	5740		1.212	0.834	2.501	2.231			1400	6994		678	1098	1405	1947
												1852	10188	8189	3656		1.607	1.489	5.254	2.983		1838	1953	5781	3353	855	544	664	1570
																		2.387	4.926	5.478		1003		3337	4322	470	1691	816	3070
																		1.38		5.466		2477	6488	2320	1368	1445	6284	656	1143
																		1.331		10.1			572	2550	900	1065	4260	1571	731
																		1.699		2.734		1758	1325	2802	1080	1759	1045	1546	664
																				7.64		2200	338	2950	1689	1008	499	1099	734
																				5.501			383	2008	2517	1765	906	1964	705
																								1288	3204			716	1607
																									659				5740
																									8189				3656

## Sheet: Fig. 4
Fig. 4A																Fig. 4B					Fig. 4C																Fig. 4D					Fig. 4E
JnJ half dose				JnJ full dose				PZF half dose				PZF full dose				JJ-Half	JJ-Full	PZF-Half	PZA-Full		JnJ half dose				JnJ full dose				PZF half dose				PZF full dose				JJ-Half	JJ-Full	PZF-Half	PZA-Full		D614G neuts (W24)					BA.5 neuts (W24)
BL	W2	W24		BL	W2	W24		BL	W2	W24		BL	W2	W24		0.826477	1.6688	7.40676	1.5429		BL	W2	W24		BL	W2	W24		BL	W2	W24		BL	W2	W24		0.645621	1.12085	15.5057	1.55394		JJ-Half	JJ-Full	PZF-Half	PZA-Full		JJ-Half	JJ-Full	PZF-Half
434.196	358.853	249.532		614.775	1025.94	235.6		91.464	677.452	71.637		269.572	415.921	503.036		0.537223	1.81291	6.3613	264.766		52.6968	34.0222	49.9447		122.727	137.559	14.0824		4.66699	72.365	3.76891		7.81493	12.144	113.513		0.668253	1.57307	3.47619	32.1896		249.532	235.6	71.637	503.036		49.9447	14.0824	3.76891
1262.63	678.313	525.278		274.727	498.056	381.178		746.608	4749.4	1357.61		284.462	75316	381.876		0.643972	1.87457	0.940926	6.7235		131.14	87.635	58.6561		32.5033	51.1299	130.27		129.196	449.111	177.357		175.008	5633.43	221.499		0.72443	1.07247	0.950401	3.74562		525.278	381.178	1357.61	381.876		58.6561	130.27	177.357
2506.66	1614.22	951.929		977.428	1832.26	705.731		1179.14	1109.48	634.176		200	11216.7	1738.5		0.717517	1.62745	14.5186	56.0835		587.981	425.951	258.193		713.062	764.738	37.2812		333.771	317.216	146.466		19.4605	1425.92	226.74		0.751019	1.32036	5.2938	73.2724		951.929	705.731	634.176			258.193	37.2812	146.466
2016.4	1446.8	1201.89		355.58	578.688	414.095		718.009	10424.5	2214.2		412.177	4313.9	488.753		0.901075	2.3387	11.6226	10.4661		178.542	134.089	70.5995		19.6827	25.9883	81.6364		178.304	943.908	289.211		121.677	780.177	152.607		1.06782	1.15865	36.427	6.41189		1201.89	414.095	2214.2	1738.5		70.5995	81.6364	289.211
1551.67	1398.17	600.804		1755.91	4106.55	1120.98		346.347	4025.47	400.016		1174.65	18800.8	4390.51		0.708489	16.1047	14.2372	16.0054		264.725	282.678	146.432		624.154	723.173	839.251		14.8777	541.952	35.1098		248.685	1380.56	495.532		0.527128	6.68049	24.3006	5.55146		600.804	1120.98	400.016	488.753		146.432	839.251	35.1098
244.79	173.431	133.22		150.571	2424.9	2130.71		401.165	5711.47	628.837		158.413	1106.14	465.824		0.658803	1.54857	2.83674	6.98266		48.3318	25.477	17.7968		112.267	750.002	299.679		9.36956	227.686	65.458		48.9568	221.054	423.475		0.707295	0.88757	1.13626	4.5153		133.22	2130.71	628.837	4390.51		17.7968	299.679	65.458
495.218	326.251	266.828		3836.3	5940.79	348.027		914.758	2594.93	1522.93		416.722	1313.56	691.932		0.890615	1.68181	11.261	3.15212		34.3601	24.3027	14.9584		1470.86	1305.49	37.2164		367.334	417.388	329.797		35.2507	117.942	49.6476		0.717772	1.13236	4.78695	3.34581		266.828	348.027	1522.93	465.824		14.9584	37.2164	329.797
500.387	445.652	412.219		565.818	951.599	741.581		254.589	2866.94	346.958		2252.72	4570.7	3276.84		0.980321	1.39464	8.77399	2.02897		132.955	95.4314	101.451		113.47	128.489	139.774		74.0108	354.286	121.243		386.015	423.96	317.194		0.846111	3.19498	10.7764	1.0983		412.219	741.581	346.958	691.932		101.451	139.774	121.243
753.331	738.507	236.977		885.341	1234.73	325.678		179.681	1576.52	643.352		254.981	1946.3	462.533		0.774325	0.722033	7.44832	7.63311		135.814	114.914	39.807		118.894	379.864	53.8154		26.9682	290.621	90.6878		90.2193	350.114	55.8342		1.05529	1.6935	3.63621	3.8807		236.977	325.678	643.352	3276.84		39.807	53.8154	90.6878
682.574	528.534	1100.82		596.271	430.527	143.48		962.78	7171.09	309.131		728.685	4156.35	590.746		0.936649	2.69563	1.49301	5.70391		145.701	153.757	315.359		74.4834	126.138	142.028		266.796	970.124	81.8535		595.286	862.01	230.618		1.02277	3.38319	2.21686	1.44806		1100.82	143.48	309.131	462.533		315.359	142.028	81.8535
181.72	170.208	130.865		338.024	911.188	299.004		2347.54	3504.91	4524.57		616.647	1333.21	976.896		0.779573	1.4492	10.2379	2.16204		63.605	65.0533	34.8516		71.4345	241.677	239.633		410.32	909.62	3021.77		179.142	281.866	220.677		0.393984	1.02965	2.99933	1.57343		130.865	299.004	4524.57	590.746		34.8516	239.633	3021.77
359.967	280.621	300.741		348.744	505.401	184.147		1113.18	11396.6	949.769		268.368	832.197	315.981		0.805397	0.758981	972.846	3.10096		21.9834	8.66109	112.175		93.8841	96.6678	53.1569		469.561	1408.37	287.516		43.3525	106.052	39.5563		0.921283	0.583266	6.07638	2.44627		300.741	184.147	949.769	976.896		112.175	53.1569	287.516
269.244	216.848	160.395		928.092	704.404	220.224		1	972.846	73.2986		300.178	610.534	416.874		1.03864	1.92295	2.0557	2.0339		40.4675	37.282	41.6327		168.352	98.1942	73.4232		21.8255	132.62	3.57701		150.611	136.732	123.887		1.92982	6.2265	4.01451	0.907848		160.395	220.224	73.2986	315.981		41.6327	73.4232	3.57701
808.416	839.651	703.966		111.763	214.914	35.225		954.374	1961.91	1354.9		135.07	8025.14	1178.28		3.52169	0.77001	6.54948	59.4147		266.266	513.845	245.657		7.0938	44.1695	7.15453		279.931	1123.79	537.026		13.54	550.38	99.9481		5.95452	0.807019	4.45553	40.6485		703.966	35.225	1354.9	416.874		245.657	7.15453	537.026
225.726	794.936	1092.18		7116.98	5480.15	2507.69		766.11	5017.62	637.686		305.302	2453.21	1047.17		0.821526	1.03463	22.4123	8.03536		38.9144	231.716	523.168		998.098	805.485	464.81		114.685	510.982	78.8632		47.3402	298.278	133.342		0.81537	1.6224	4.8844	6.30073		1092.18	2507.69	637.686	1178.28		523.168	464.81	78.8632
674.401	554.038	332.343		336.371	348.019	140.706		42.7259	957.587	243.706		28.8078	3601.4	231.024		0.632503	2.15942	22.832	125.015		263.443	214.804	127.831		31.9277	51.7996	23.5164		17.0956	83.5017	184.644		7.57365	410.274	33.9185		1.16334	1.57732	11.0618	54.1712		332.343	140.706	243.706	1047.17		127.831	23.5164	184.644
241.637	152.836	300.989		148.129	319.872	132.788		248.212	5667.17	1922.46		11.3264	861.197	4026.37		0.803506	3.83249	13.1498	76.0342		6.35603	7.39422	6.11886		32.3993	51.1039	29.9366		102.037	1128.71	836.071		1.5189	35.2917	1055.68		0.937891	12.6186	5.65077	23.2351		300.989	132.788	1922.46	231.024		6.11886	29.9366	836.071
2626.19	2110.16	1748.51		110.611	423.917	507.36		880.14	11573.7	973.384		302.965	1925.51	436.807		1.92642	0.934351	14.9061	6.35557		175.175	164.295	92.0273		10.4291	131.601	243.476		246.859	1394.94	403.138		65.5279	128.967	131.744		1.13488	1.95012	5.29314	1.96812		1748.51	507.36	973.384	4026.37		92.0273	243.476	403.138
161.416	310.956	120.596		773.503	722.723	404.965		2274	33896.5	7006.89		390.743	8047.58	552.486		0.574818	21.9673	2.44278	20.5956		36.3447	41.2469	13.389		119.115	232.288	89.4439		245.349	1298.66	952.92		84.9432	1003.43	150.44		0.585078	7.91113	3.57653	11.813		120.596	404.965	7006.89	436.807		13.389	89.4439	952.92
1574.07	904.802	1011.77		15.6706	344.239	550.13		420.813	1027.95	432.564		652.808	20111.3	1825.37		0.823356	4.11519	12.4668	30.8074		174.327	101.995	343.373		1.64819	13.0391	270.316		66.7137	238.604	114.696		285.575	2869.51	997.884		0.53587	1.46961	50.9372	10.0482		1011.77	550.13	432.564	552.486		343.373	270.316	114.696
1555.26	1280.53	744.808		353.756	1455.77	1210.47		205.329	2559.79	1259.21		648.368	3756.86	724.698		0.889564	1.90046	5.99438	5.79434		558.269	299.16	335.204		81.3635	119.573	494.915		15.1424	771.311	552.908		75.9744	369.039	156.136		0.672613	1.01135	3.52272	4.85742		744.808	1210.47	1259.21	1825.37		335.204	494.915	552.908
664.566	591.174	396.177		636.272	1209.21	470.989		161.416	967.591	771.455		8.15582	388.721	107.423		0.7456	1.8215	17.1034	47.6618		92.3598	62.1224	74.049		215.887	218.337	221.97		36.3447	128.032	106.269		2.19011	39.5731	15.5609		0.502128	1.25966	1.53776	18.069		396.177	470.989	771.455	724.698		74.049	221.97	106.269
1730.72	1290.42	347.903		598.705	1090.54	319.537		1611.65	27564.6	623.069		1119.66	18405.7	8065.93		1.25012	4.29464	5.48147	6.3515		426.843	214.33	144.579		216.448	272.651	101.743		106.213	163.33	14.8625		136.316	1075.53	1615.98		0.763472	2.66599	3.26502	5.58776		347.903	319.537	623.069	107.423		144.579	101.743	14.8625
629.758	787.271	982.636		60.7655	260.966	2287.73		340.946	1868.89	331.886		1842.6	9902.73	1331.72		0.667575	1.53677	5.94008	16.4385		181.909	138.882	309.356		5.54242	14.776	114.03		206.67	674.783	181.5		470.332	1035.43	286.79		0.670819	0.755067	2.8476	7.89003		982.636	2287.73	331.886			309.356	114.03	181.5
1398.42	1244.73	689.523		321.027	493.345	86.5476		836.147	4966.77	2090.17		2227.9	22221.3	7343.94		0.890096	15.3786	4.29241	5.37432		169.16	190.415	85.3249		96.0115	72.4951	50.5783		214.884	611.904	212.341		245.328	1384.2	1557.94		1.12565	1.33285	4.03642	2.2015			86.5476	2090.17	8065.93			50.5783	212.341
270.356	239.67	60.6247		7.30825	112.391	52.4985		154.335	662.47	207.807		180.52	567.646	87.0653		0.886497	4.87782	5.64662	9.97414		21.205	11.2301	13.2444		5.40724	7.20702	10.9565		71.749	289.609	52.439		27.502	55.4425	13.9113		0.529594	3.46792	21.8617	5.64225		689.523	52.4985	207.807	1331.72		85.3249	10.9565	52.439
285.742	293.776	152.009		207.691	1013.08	759.011		673.382	3802.33	1479.78		1510.66	4192.83	1598.4		1.02812	2.76056	7.96374	3.1445		36.5102	52.6095	24.0813		41.4335	143.688	279.052		16.0068	349.936	85.446		217.02	687.65	299.941		1.44095	2.36123	8.3189	2.01595		60.6247	759.011	1479.78	7343.94		13.2444	279.052	85.446
161.401	205.281	398.384		941.592	1668.1	219.203		493.793	3932.43	946.967		589.451	2616.07	520.211		1.27187	1.77157	8.44417	2.77549		35.6453	37.3015	127.46		185.878	183.041	34.6845		48.196	400.937	83.9784		141.701	384.101	98.5775		1.04646	0.984738	4.44583	3.16861		152.009		946.967	87.0653		24.0813		83.9784
52.1984	38.6408	10.6916		150.569	290.406	43.2954		321.635	2715.93	335.405		1127.62	1978.2	547.346		0.740268	1.92872	2.74489	4.43814		15.1768	1.04308	3.52163		71.6665	155.119	23.1677		95.4675	424.433	118.84		179.021	231.215	212.708		0.0687286	2.16445	2.90665	2.71065		398.384	219.203	335.405	1598.4		127.46	34.6845	118.84
527.606	639.386	479.634		487.394	970.285	297.89		559.07	1534.59	503.409		4228.04	9528.4	7673.81		1.21186	1.99076	4.70766	1.75432		167.731	104.623	115.075		192.629	170.44	92.7625		141.195	410.406	126.135		408.608	698.073	577.679		0.623755	0.884814	2.20335	1.29155		10.6916	43.2954	503.409	520.211		3.52163	23.1677	126.135
288.131	430.773	1429.2		672.751	894.493	717.165		422.275	1987.93	361.277		9.01901	2984.07	180.21		1.49506	0.991343	3.53632	2.25362		12.2722	11.3557	168.32		75.024	74.6365	150.381		354.391	780.847	200.882		1	208.16	10.3511		0.925317	0.879837	2.29971	1.70842		479.634	297.89	361.277	547.346		115.075	92.7625	200.882
				531.343	436.865	94.1167		197.277	697.635	190.9							1.3296	10.699	1.91766						173.371	147.633	40.614		52.07	119.746	129.207							0.994835	3.32807	1.02157		1429.2		190.9	7673.81		168.32		129.207
				2866.68	2640.75	798.392		1457.99	15599	3203.32							0.82219	78.0446	330.864						761.934	441.4	517.885		477.218	1588.21	586.818							0.851547	16.3661	208.16			717.165	3203.32				150.381	586.818
				483.487	826.063	260.728		86.1123	6720.6	484.813							0.921187	6.00697							83.0757	144.318	82.1651		28.3606	464.153	80.911							0.579315	1.7737				94.1167	484.813	180.21			40.614	80.911
				133.694	221.776	66.313		1458.02	8758.29	1958.1							1.70855	5.97566							34.9962	29.5502	39.8603		234.288	415.557	217.085							1.73719	2.78089				798.392	1958.1				517.885	217.085
				11.7443	102.853	8.00126		3034.82	18135	2188.46							1.65884	12.5968							10.0963	7.24406	3.4288		450.136	1251.78	528.096							0.844383	8.62253				260.728	2188.46				82.1651	528.096
								22.5911	729.052	810.761							8.75769	32.2716											3.70151	71.4196	108.346							0.717494	19.2947				66.313					39.8603
																																											8.00126	810.761				3.4288	108.346
[truncated: 1 more columns]

## Sheet: Fig. 5
Fig. 5
D614G neut
Half JnJ 0 week	Half JnJ 2 week	Half JnJ 3 month	Half JnJ 6 month	Full JnJ 0 week	Full JnJ 2 week	Full JnJ 3 month	Full JnJ 6 month	Half Pfizer 0 week	Half Pfizer 2 week	Half Pfizer 3 month	Half Pfizer 6 month	Full Pfizer 0 week	Full Pfizer 2 week	Full Pfizer 3 month	Full Pfizer 6 month
1340.3	2418.86	4128.94	1707	268	1930	881	8472	2399	21614	2975	4392	86.11	2422.47	951.38	18311
17653.5	7623.97	11982	10152	1752	4504	7928	9615	138	3467	3580.8	4441	20	3146.34	1053.94	889
1804.51	3418.23	336	967	211	758	155	310	6254	156519	16906	13460	28517.9	228834	194999	2113
7536.53	10708.2	2269	6996	1322	2353	1702	1791	2051	36150	9992	25110	3360.79	446319	1712	67918
2655	4937.91	778	868	1977	3924	2015	2209	3678	69141	20417	10673	2982.61	16871.6	37507	1613
51970	1765	4011	9200	3324	11257	1012	1242	1809	6678	1420	10412	20756.5	72478.2	8382	11164
10319	19425.1	9427	13697	6827	1106	2817	8813	1176	12531	8311	2794	104746	40038	5876	5525
2804	40613.2	1801	3081	177	7332	3930	12274	9478	10919	1008	6859	773.01	39631.3	5133	6297
9970	15235	5998	5602	6002	1448	1621	1959	285	68482	8609	1932	342	6385.06	6955	24719
14987	6515	1756	7436	4840	3548	5335	16694	7823	13157	2621	10741	1027	34855.9	54391	5952
1859	15617	14541	721	7001	65549	9397	11766	11009	48250	11694.3	5026	41491	7457	4469	37425
11327		10132	10125	1953	138	2036	1748	2269	34851	2130	1814	214	18585	22176	19284
		1383.33	1972	2438	3731	2210	33614	1796	51470	2951.22	6030	1961	19115	17021	8091
		1774.47	5837	863	9340	18856	16855	808	88032	6096.1	709	4022	12786	8612.3	20901
		4932.6	2112	20	1908	1132	1051	2196	14819	824.55	1286	3863	44256	8818.17	4983
		213	1439.65	2349	1262	458	7521	1491	12726	1308.29	4402	20831	5982	2709.66	1405
		9162	51			5714	1690		1534	2156	1893	5042	6885	5422.33	3405
		8894	2512			102	2322		10146	6872	2365	5657		4297.61	3950
		2191.34	2147			4821	1443			4520.6	4795			23805.1	559
		2645.48	1642			20301	511			1019.43	1660			4467	3575
		2849.06	5361.68			653	3147			2432.82	2458			14075	795
		9049.3	4859			2023	1454			3993.5	1219			8946	572
		3223.04	3775			1182	6683			6445.77	17154			1023.27	1686
		1158.46	1004			1670	2426			2818.99	4271			1856.61	9825
		8967.83	7571			4280	73			963.82	12393			1303.18	5617
		3771.1	4433			2595	2940			16913.8	8038			1171.73	1626
		1658.93	5331			1008	36235			7311.91	5108			2242.77	1448
		2951.75	2141			5569	9941			2576.83	2515			807.4	3666
		5186.33	1362			3044	3966			3695.29	742			2785.59	2204
		8890.27	6281			2375	5505			857.23	1635			4474.63	6831
			2227			5276	72			4359.46	473			16847.4	5573
			3099			206	7174				6834			3231.58	649
			4962			2991								1520.95
Delta neut
Half JnJ 0 week	Half JnJ 2 week	Half JnJ 3 month	Half JnJ 6 month	Full JnJ 0 week	Full JnJ 2 week	Full JnJ 3 month	Full JnJ 6 month	Half Pfizer 0 week	Half Pfizer 2 week	Half Pfizer 3 month	Half Pfizer 6 month	Full Pfizer 0 week	Full Pfizer 2 week	Full Pfizer 3 month	Full Pfizer 6 month
274	202	624	497	38	198	39	738	236	1020	776.18	1049	46	214	44.45	1053
1110	223	45	2193	178	580	2214	1116	20	224	44.72	843	20	219	345	52
351.16	500.01	293	122	20	44	41	41	19330	954	1263	2813	2132	25420	8465	1404
2441.66	180	55	1289	2338	769	192	464	1172	1117	673	1190	2498.3	2207	283	6983
1631	240.21	654	193	2087	1446	318	356	210	1782	1118	3274	361.14	5120.76	1529	443
11343.2	4716.49	169	656	281	1879	79	370	302	1100	166	7206	1785.33	9342	359	10142
1009	4712	322	4913	20	188	499	2029	326	4383	170	938	227.75	1169	3588	681
287	5143	124	358	20	272	289	1081	7764	1301	883	893	152	17194.2	5885	557
2895	8251	1906	823	2465	329	72	290	68	1481	302	208	189.13	455.23	933	3596
2329	1215	50	4475	478	174	302	6656	1538	8492	12532.2	7562	1756	1923	1763	1570
43671		9220	208	2109	20	807	1021	1165	6755	335	1128	25	2539	442	7306
		128	3321	1442	1741	696	389	318	7683	887.83	913	876	6787	4663	6671
		154.4	381	471	1752	1358	50540	382	6722	5256.44	7094	1792	1990	2471	2323
		1761.96	4265	97		238	3707	225	6482	334.3	230	737	13457	4670.17	9313
		20	854	20		4225	230	465	223	588.69	329	5880		6653.86	335
		442	494.9	2063		2326	1269	149		117	800	1163		1059.75	1968
		636.97	20			28	1243			315	717	1160		1868	23691
		318.72	401			463	1115			1445.24	226			1624.12	289
		1259.5	423			779	163			252.06	1195			12368.5	218
		6056.65	301			1120	1030			1430.56	359			1447	2391
		2186.7	523.21			286	363			951.17	949			3681	42
		889.31	1224			265	1184			2619.01	365			192.58	283
		4224.44	1585			1140	383			967.55	1689			826.17	222
		430.62	328			1004	20			178.59	909			595.43	263
		564.5	2245			2119	859			6675.83	330			216.92	1429
		1072.43	1286			256	10699			1868.15	1092			317.01	390
		778.52	714			3143	2318			971.56	935			244.49	388
		9129.51	304			1230	950			1286.25	316			1048.4	172.4
			63			954	1151			394.67	196			1404.5	1689
			959			1958	20			4063.24	477			1597.75	935
			598			57	1356				241			698.14	803
			709			1642					1587			418.19	203
			1755
Beta neut
Half JnJ 0 week	Half JnJ 2 week	Half JnJ 3 month	Half JnJ 6 month	Full JnJ 0 week	Full JnJ 2 week	Full JnJ 3 month	Full JnJ 6 month	Half Pfizer 0 week	Half Pfizer 2 week	Half Pfizer 3 month	Half Pfizer 6 month	Full Pfizer 0 week	Full Pfizer 2 week	Full Pfizer 3 month	Full Pfizer 6 month
63.45	144.69	136.55	242	38	488	44	4772	330	1343	1025.6	1340	20	336.71	38.54	5658
2132.39	771.06	935	3736	406	808	464	1027	20	404	303.39	1524	20	350.21	96.41	75
114.02	268.67	27859	2696	32	43	38	43	4562	3673	4476	6443	1445.87	17748	7854	2320
2560.49	435	349	8049	231	1302	368	807	3570	10248	9915	5040	2166.61	91510	6777	23519
1926	84.96	1777	7605	1032	486	2185	1895	483	3666	4387	8848	582.47	6236.3	12861	1941
7872	551.14	445	1369	488	1887	2172	2149	1555	6314	511	10859	7711.76	49108	4083	23217
3875.04	36087.6	5508	11426	1287	373	534	4303	291	1313	1183	4757	219.19	44632.6	4794	1752
341	30967.5	5488	789	20	3604	1782	2434	2112	2321	4898	1817	32	3378.66	6838	6780
68	9208	301.31	2580	3730	3864	496	315	3512	285402	2986	965	183.42	8172.25	7531	5210
5561	2393	471.4	10440	258	1745	1289	6505	2656	28257	13776.7	4331	47700	987	4415	1699
801		5275.67	559	1289	784	2169	1491	361	21412	1684	2958	126	4956	3938	11931
19552		20	7219	496	20	1949	17172	366	18425	1440.42	513	1280	1919	18945	5523
		1935.31	200	498	1250	63	2253	17810	8029	6494.61	2640	271	2051	7867.9	3227
		48.1	1057	74	2379	3536	369	361	773	1241.04	1136	1676		6416	5573
		1418.02	971	20		224	3635			828.02	456	1786		1510.66	1902
		8495.35	993.41	6901		400	7664			546	20823	3387		9530	15788
		6583.94	50			7452	13230			4193	1245	4465		6676	6024
		2157.02	2806			28	326			3536.19	2267			7091	8284
		13205.3	15705			7812	2384			2313.28	1173			1881	1918
		2749.36	1058			694	974			1335.07	606			1684	5795
		906.68	2076.69			2377	867			1103.86	2544			14704	108
		1023.36	941			295	1173			8657.77	934			313.92	588
		3829.91	4293			261	20			6488	17274			1920.12	182
		6665.99	1517			4064	3154			1019.26	6704			240.97	440
			5566			1543	4439			6229.22	460			394.17	3441
			4991			1666	1623			2598.74	4497			3504.57	294
			1546			1290	1690			1883.75	1533			171.54	4618
			635			1582	1170			1691.73	2070			2959.81	388.18
			50			1551	20			1977.87	281			2027.08	1811
			3919			1620	5883			7950.13	1255			2368.89	2150
			6326			20	72				670			2380.61	1882
			1158			7482	7174				2436			1792.73	1763
			5100			2991
BA.1 neut
Half JnJ 0 week	Half JnJ 2 week	Half JnJ 3 month	Half JnJ 6 month	Full JnJ 0 week	Full JnJ 2 week	Full JnJ 3 month	Full JnJ 6 month	Half Pfizer 0 week	Half Pfizer 2 week	Half Pfizer 3 month	Half Pfizer 6 month	Full Pfizer 0 week	Full Pfizer 2 week	Full Pfizer 3 month	Full Pfizer 6 month
30	245	28	31	20	200	374	3273	43	1068	157.59	659	20	158	291.41	1926
1712	359.24	1111	667	84	811	11864	821	20	488	6573	3576	20	70	117	46
164.2	265.1	1067	132	46	67	180	26	1698	1000	205	3350	1269	7945	15001	627
325409	287	3112	3354	1374	514	1820	285	2096	276	14891	16768	1132.34	10087.9	8680	8562
2253	66.2	364	249	5598	4362	96	3018	984	14864	1942	7107	7688.21	5418.74	4577	886
644	1071.72	2040	1745	261	852	2610	524	1954	9486	2318	6645	19605.1	64118	1326	8936
926	11131	780	2034	1694	1762	436	968	629	4346	1096	1516	55088	12238	1811	192
21388	12835	5274	414	20	1899	334	3514	6210	7645	1478.63	2174	1651.08	45430.3	5544	4196
10753	5792	1374	1774	1893	2851	1990	208	84	138503	707	431	61	783.07	2558	2687
	2101	5991	6280	209	506	20	1333	3350	41827	399.44	230	20	11360	2036.37	396
	11035	108	293	2030	210	2401	1696	57	10512	463.81	6999	3078	783	9911	8143
		325.46	9845	11216	458	368	853	293	8877	433.61	305	2678	1273	1054.96	8974
		4025.55	96	70	1445	820	7148	261	8782	475.98	113	1689	7843	5208.55	847
		112	3137	20	1835	6405	2040	3275	2427	245	292	1432	1343	8750.15	19419
		1061	3078	1596	137	20	777	254	1979	3883	228	1444	8036	25425.2	1913
		1185	418.42			1775	5195		1981	1001.88	978	1089	5048	2184	637
		340.98	32			697	892			769.42	450			2197	5776
		20	726			754	2177			2552.12	4539			4374	6148
		577.35	1637			219	586			668.52	1351			1095.7	2051
		7273.49	3196			1022	72			1646.33	1804			1159.65	11463
		3129.54	788.68			171	2132			1611.06	2713			124.09	1725
		255.72	647			684	607			921.4	1672			114.22	327
		4347.75	11171			610	1279			7331.48	504			2316.86	350
		722.07	425			1307	1376			5274.9	20			5756.2	1640
		360.71	7550			502	20			761.41	3304			78.64	4288
		443.41	1344			2042	984			863.22	4320			1658.29	1055
		2152.19	470			314	4057			614.18	540			7758.1	539
		4703.62	352			20	3955			1386.65	470			6060.95	1178
			72			1539	504				192			786.39	485.64
			347				539				1113			391.5	1503
			2052				20				1051				1429
			1318				6989				2280				1011
			3200												193
BA.4 neut
Half JnJ 0 week	Half JnJ 2 week	Half JnJ 3 month	Half JnJ 6 month	Full JnJ 0 week	Full JnJ 2 week	Full JnJ 3 month	Full JnJ 6 month	Half Pfizer 0 week	Half Pfizer 2 week	Half Pfizer 3 month	Half Pfizer 6 month	Full Pfizer 0 week	Full Pfizer 2 week	Full Pfizer 3 month	Full Pfizer 6 month
89	99.51	86.13	115	35	167	49	2062	98	2016	1691.03	1109	21	411.48	86	3317
989	1392.61	1776.28	2082	20	69	40	1361	20	353	247.85	767	20	269.54	76.74	69
213	560.24	306.38	363	497	1859	1370	54	5220	11713	9533.34	5135	1486	1280.13	288.99	9950
855	1391.9	2089.39	2839	435	873	485	650	7796	24111	9704.62	5938	1399	18626.9	8781.4	9602
385	1407.32	795.44	420	220	542	142	289	229	1869	822.47	13671	1306.82	6061.72	3054.01	487
4160	3195.19	4124.74	4072	109	117	112	256	10715	4241	13451.7	3725	1008	6541.78	1598.43	3415
1094.49	1599	1591.52	3059	6325	1912	2045	1198	782	2654	912	4541	4125	6363.67	4969.66	4398
566	595.25	1251.32	473	786	339	129	1254	1322	4894	2046.08	462	4217.74	36144.5	2397.25	494
2640	2728.92	5453.43	1754	498	740	265	221	676	207	447.61	76	739	7434.76	4331.34	6720
1090	1321.26	744.77	503	2131	4994	4915	1227	1610	1947	208.22	1586	1474	8831.59	4542.27	5861
222	206.81	111.98	57	25	47	3900	1128	1363	1988	1521.76	251	1253	8164.96	19154.5	1407
12088	2470.29	4490.41	2255	882	2829	20	1298	92	1019	282.33	270	1392.1	5720.52	2351	7722
763.32	406.07	225.21	231	20	28	1003	16475	200	679	1394.22	269	1839.05	9608.22	2115	733
22	20	257.05	2137	864	1734	259	257	190	3995	153.14	4674	1797	21512.7	15007.5	6785
1303.29	1407.95	5802.73	911	823	1214	268	181	1139	2783	392.16	701	206.33	5379.26	1218.57	1639
649.18	428	20	20	20	544	4363	4401	81	4104	704.66	3682	235.79	32792.9	4974.24	2261
708.94	5737.46	1222.83	937	986	1289	53	350	3727	184	1046.9	855	735	2847.66	4399.55	1790
6290.37	318.27	388.57	468	906	747	759	1672	49	11238	171.5	3983	60.16	15120.4	20982.5	2800
1357	3631.3	165.7	899	822	427	413	252	1631	1546	1565.48	1412	77	4573.03	391.33	89
6485.91	9563	667.79	197.98	20	20	360	346	615	4384	1842.25	2600	1052.51	953.97	304.64	360
6898	375	9729.39	863	78	789	322	572	368	5044	5397.63	10832	20	338.13	106.33	238
727	2689.93	4237.37	6107	1569	1238	426	316	207	2287	566.01	968	723	5015.04	940.13	276
2411	5416.36	240.18	290	367	959	2061	595	706	1930	598.71	2643	237.64	605.71	203.45	1301
5223.9		6946.54	5163	319	863	1463	1509	216	2386	16351.2	1159	1172	870	55.74	137
		8131.04	1933	20	166	611	20			609.51	758	377	6661.53	2010.39	1392
		4619.05	364	1064	20	20	2058			4679.57	105	894.39	1212.58	222.82	234.77
		339.52	31		1094	1252	4365			1268.85	2229		1814	2279.95	645
		378.67	495			330	1596			923.85	306		5571.35	925.1	1058
		1311.42	20			6678	826			669.82	2510		8067	1799.98	695
		8550.61	3967			2488	1431			2524.81			4891.96	812.94	376
						1393	20			298.67			3919.72	407.21
						1757	8176			18189.7
						20
						3152

## Sheet: Fig. 6
Fig. 6A									Fig. 6B
D614G ADCC									FC ADCC - D614G
Half JnJ 0 week	Half JnJ 2 week	Full JnJ 0 week	Full JnJ 2 week	Half Pfizer 0 week	Half Pfizer 2 week	Full Pfizer 0 week	Full Pfizer 2 week		JJ-Half	JJ-Full	PZF- Half	PZF - Full
340	579	493	632	285	789	267.618	1591.19		1.704	0.682	0.888	6.279
461	495	516	779	638	729	148.118	929.414		1.072	0.4	2.452	2.151
740	772	169	484	643	580	788.338	1695.46		1.044	0.581	2.771	1.039
455	506	972	389	589	712	567.538	648.853		1.112	0.964	0.569	1.143
760	679	752	437	1393	412	576.289	641.131		0.894	1.229	1.781	0.971
551	670	374	459	522	3177	566.826	781.912		1.215	0.905	1.142	1.665
531	807	662	740	353	2344	785.153	461.444		1.52	0.699	1.053	1.113
773		457	337	1450	1995	511.741	417.984		0.815	1.118	0.594	1.379
1024	835	419	572	775	561	637.39	663.416		0.742	0.736	0.683	0.588
553	411	486	442	773	451	571.212	522.924		1.19	1.362	1.082	0.797
506	601	519	693	932	577	491.839	562.722		0.563	0.907	1.01	1.041
1128	635	1885	2211	311		737.163	643.517		0.675	1.362	0.834	3.487
589	397	166	312	931	1918	621.915	1112.18		1.003	1.167	0.902	0.917
650	652	660	511	377	585	999.911	2542.19		0.95	0.466	1.189	1.144
923	877	1423	2162	1156	437	1945.6	3197.91		1.282	0.703	0.589	0.933
587	752	361	498	1148	537	1511.71	10		0.612	0.76	0.926	0.359
726	444	892	832	1554	1192	1391.15	2525.61		0.547	0.493	0.296	1.791
1032	565	385	414	849	559	783.9	1514.22		0.788	1.448	5.911	2.542
759	598	638	887	772	597	991			0.719	3.002	6.638	1.644
832	598	600	1894	86	275	512.231	689.219		0.795	1.345	1.635	1.655
400	318	242	932	892	92	587.745	715.627		2.643	0.635	4.393	1.099
430	1137	819	941	1312	1111	526.488	1831.91		1.57	1.52	1.376	5.194
378	593	1124	641	913	811	399.668	1399.36		0.527	1.378	1.276	1.816
1807	952	964	658	245	612	591.344	1416.67		1.383	0.934	0.724	2.439
486	673	440	389	969	551	2369.17	2211.83		1.165	0.784	3.217	1.919
633	737	843	617	434	773	661.166	1242.19		0.6	1.075	0.583	1.346
1222	733	118	631	600	632	493.734	744		1.264	1.39	0.618	1.218
1678		1531	313	842	512	724.615	811.128		2.237	3.157	2.518	0.934
355	448	2438	553	1141	712		643.131		4.596	3.848	2.462	1.204
965	2160	638		616	666	10	432.341		1.004	1.15	2.059	3.479
361	1658	725	512	786		10	365.816		1.232	0.627	1.026	3.501
1030	1034	10	515	726	733	358.737	457.222		0.42	0.683	1.763	2.4
10	1181	181	643	811	676	421.713	474.555		1.075	0.885	1.551	0.929
706	870	10	265	1133	668	791.284	572.122		0.361	0.721	0.306	1.879
1684	707	833	565	479	444	1139.52	496.362		0.483	0.608	1.048	1.507
1116	1200	756	516	1199	1796	316.818	781		0.204	0.52	1.552	1.264
1256	454	615	593	454	1993	449.473	822		0.198	5.325	0.378	0.603
671	324	678	614	553	715	664.895	691.128		0.411	0.308	0.512	0.615
1148	235	787	550	485	1561	965.781	938.142		0.346	0.376	0.536	1.118
2454	486	654	315	217	521	245.712	419.172		0.558	0.198	0.277	0.432
1074	442	357	252	844	2177	683.132	2382.26		0.526	0.227	0.451	0.43
1610	558	1272	627	483		716.273	668.159		0.808	0.667	0.551	6.18
	596	393	1179	655	672	1173.84	386.115		0.489	0.338	0.656	1.275
963	537	681	916	792	1397	1129.13	1868.98		1.106	0.692	12.827	1.128
904	475	1269	815	812	1259	1886.28	2172.48		1.433	3.548	0.702	0.724
	490	453	689	2276	697	498.472	2589.15		1.008	0.679	0.658	0.436
642	518	912	717	1192	1145	489.245	1193.51		0.994	0.972	1.753	2.542
971	475	829	514	993	532	531.914			1.025	1.734	0.774	0.453
272	301	2818	1465	1220	338	566.236	528.831		1.388	1.283	3.194	1.829
154	221	713	217	813	366	491.723	591.784		0.449	1.54	0.103	3.431
670	676	726	273	926	511	1166.52	1474.12			2.856	1.493	5.946
132		865	577	996	653	2249.61	1356.39			1.88	0.287	0.873
733	729	778		47	599	726.116	446.599				0.776
274		674	228	492	861	1422.43	614.895
1539	1577	312	294	763		1642.42	716.632
706	980	88		614	911	76.7933	474.555
1582	711	540	936		655	1826.88	827
				1238	355	229.38	787
						216.242
						298.711
Delta ADCC									FC ADCC - Beta
Half JnJ 0 week	Half JnJ 2 week	Full JnJ 0 week	Full JnJ 2 week	Half Pfizer 0 week	Half Pfizer 2 week	Full Pfizer 0 week	Full Pfizer 2 week		JJ-Half	JJ-Full	PZF- Half	PZF - Full
372	371	119	479	221	789	32.7778	1166.78		2.34636	0.713703	0.987705	1.42621
439	799	211	444	1126	760	2.77778	815.444		1.67735	1.42202	5.12325	0.548647
216	513	55	149	462	662	467.778	756.111		1.85734	0.289588	1.36593	1.03175
444	673	728	296	735	713	215.111	931.67		22.2316	0.420122	17.2426	0.984996
620	1279	541	460	1381	611	559.99	641.222		2.03926	1.1941	0.506247	0.841678
528	844	367	452	662	232	721.118	691.519		1.09215	1.19087	0.4668	0.312424
992		541	494	435	416	688.351	491.512		0.814244	0.701119	0.384028	0.785388
1284	1119	553	492	161	398	416.452	268.672		0.525416	0.899312	0.348245	0.485357
519	431	565	423	315	415	749.717	632.772		0.460834	1.41816	1.01243	0.820909
764	529	449	512	993	438	746.296	537.345		0.989171	0.659374	1.01099	0.757282
679	864	394	533	388	594	476.572	519.738		0.341548	0.839068	0.851117	3.15308
628	717	615	618	93		617.77	874.329		0.547042	1.43352	1.64967	0.440982
874	557	311	250	315	317	589.954	632.167		0.760185	0.90652	0.588478	1.19746
945	833	752	513	92	484	647.218	393.986		0.586524	0.423717	0.6741	1.11644
338	113	1957	480	243	397	215.978	451.223		0.402874	1.23686	1.17993	0.605562
162	172	222	141	193	332	167.711	256.256		1.36969	1.65334	0.40456	0.804281
415	1388	1495	618	479	517	1313.43	861.514		0.567387	0.487178	2.7725	1.90975
664	525	453	219	377	392	1198.56	613.196		2.06985	1.03849	9.84697	0.826927
420	317	849	821	413	400	376			0.491074	1.6294	1.34005	1.17862
635	483	914	452	190	67	488.952	719.313		0.997227	1.55366	2.61074	0.840801
332	175	215	234	689	185	731.552	941.716		3.07014	3.42718	1.41441	1.82903
192	118	226	222	594	697	589.811	265.142		2.19408	61.4196	1.81103	3.37764
10	185	169	178	511	368	317.97	234.928		8.44152	4.64956	0.466238	1.21385
344	315	473	384	165	362	611.995	312.294		2.97604	1.28261	1.65847	0.517147
422	391	283	258	514	755	469.19	417.612		0.64486	2.02355	0.897278	3.90429
416	969	214	345	125	924	354.722	383.892		0.625398	1.98182	1.11575	1.94995
518	511	86	255	622	775	24.8386	387		0.979942	0.751365	1.47931	0.64795
492	484	217	339	1161	523	123.953	299.116		2.81745	3.66343	5.04934	2.29051
282	566	189	420	1118	798		441.181		2.93474	1.23012	1.41241	1.14123
	476	326		872	647	455.949	395.918		1.20816	1.20192	2.44421	6.76275
137	483	492	314	658		148.294	439.318		6.75459	1.79974	1.72061	8.56383
340	284	352	319	889	633	212.152	338.77		1.11687	0.485554	1.25575	3.35108
	313	177	213	1123	787	257.24	449.611		0.82236	0.490196	0.305765	1.80018
481	415	10	165	1263	751	315.132	553.896		1.14162	0.424375	0.943664	1.50966
333	422	293	572	519	472	433.177	434.624		1.04842	0.801339	1.85837	0.632157
283	613	671	486	221	315	318.171	461		0.372651	0.799781	0.431218	1.57118
415	563	542	393	112	388	234.122	478		0.367585	15.0549	0.504116	0.831566
684	315	721	648	632	689	711.715	998.278		0.18206	0.695922	1.30291	0.961545
1479	763	781	714	472	212	933.942	977.612		0.582787	0.829276	0.827539	1.07986
925	844	636	314	323	492	425.689	469.736		0.548188	0.618879	0.625285	0.823868
1274	476	422	411	651	391	836.366	267.714		1.00191	0.614872	0.873652	1.02401
758	917	1384	825	611		861.653	853.554		0.672149	0.561654	0.725745	0.960344
463	328	242	359	237	257	1334.43	618.686		0.3574	0.36043	1.33637	1.6663
322	143	317	491	153	441	314.457	381.175		0.570165	0.488417	0.490768	1.35819
1124	1428	744	1164	149	235	216.626	344.239		0.447241	2.51235	0.457874	0.678114
685	616	287	978	1113	373	713.484	337.252		1.00668	0.633451	1.76953	1.36831
434	612	514	296	243	443	389.424	183.953		1.451	2.73605	2.25531	0.665752
546		353	366	126	576	296.588			1.26261	2.04711	50.5254	1.26199
300	717	1478	569	171	478	356.26	565.619		6.86645	1.55814	1.5455	1.0137
134	336	193	614	584	319	533.183	592.694		0.736092	0.97061	1.03138	3.30987
472	347	33	363	459	495	1219.47	518.916				1.5477	2.45999
365	266	212	463	748	513	379.345	812.297					1.05737
563	334	427		363	287	25.3315	373.427
496	388	41	159	412	335	231.612	571.169
242	273	383	314	294		221.286	599.816
292		79		361	453	273.963	411.591
338		185	337		296	392.991	318
				512	225	224.816	393
						227.616
						398.416
Beta ADCC									FC ADCC - Delta
Half JnJ 0 week	Half JnJ 2 week	Full JnJ 0 week	Full JnJ 2 week	Half Pfizer 0 week	Half Pfizer 2 week	Full Pfizer 0 week	Full Pfizer 2 week		JJ-Half	JJ-Full	PZF- Half	PZF - Full
115	272	145	297	214	1194	10	179.822		0.993735	0.724441	0.721811	1.61639
286	532	147	229	844	427	10	122.889		1.38915	0.406052	2.19515	1.40264
23	512	10	215	314	518	254.122	362.289		1.82204	0.85096	3.56727	4.53739
300	611	133	189	715	415	231.622	238.977		2.3753	0.725652	1.49661	1.04675
662	722	598	173	1174	475	915.764	286.117		1.51544	1.23388	7.38221	1.10347
930	757	291	346	572	1587	564.181	443.111		2.06504	0.898438	0.740519	1.14506
1517		443	399	222	2172	685.936	332.924		1.59876	0.913798	1.24835	0.959031
944	496	360	511	936	1324	516.311	415.635		0.871663	0.911992	0.492769	0.71259
371	367	446	294	388	182	494.134	374.123		0.445063	0.886696	0.720042	0.661021
577	316	545	457	589	528	974.371	429.681		0.847779	0.749015	0.741691	0.844024
472	359	297	426	712	784	395.578	473.688		0.515859	1.13723	0.712319	0.32008
900	363	1748	1585	138		337.294	356.645		0.69241	1.3542	0.700668	0.720016
414	554	215	218	781	1112	451.195	362.887		1.27348	1.00467	1.42879	1.09058
831	418	268	443	313	563	854.782	1632.42		0.91172	0.493496	0.970618	0.990601
348	764	1863	1935	1200	474	1759.81	1455.24		1.12673	0.974601	0.594866	0.463633
1117	1420	138	641	848	428	783.59	1433.22		0.638049	0.682584	0.928028	1.07138
112	761	975	1251	1119	544	1118.24	1357.37		0.373625	0.595916	0.43498	0.608748
715	461	145	287	882	414	448.329	1751.42		1.20994	0.245091	0.350353	2.18578
420	411	540	416	10	365	721			0.881276	1.4876	0.957251	1.21217
614	1711	475	1740	252	566	578.516	1128.18		0.708383	1.59776	1.38369	1.58909
315	923	734	913	21	1181	1391.58	911.125		0.445529	1.56411	3.78896	1.52797
732	885	825	991	633	979	237.729	1617.7		0.305156	3.40877	2.47217	0.479401
150	1111	523	941	266	262	181.236	1552.17		1.39441	0.631176	1.09048	0.655167
623	696	1533	744	10	313	417.218	1364.59		0.898216	0.413339	1.31658	0.472373
1196	984	718	352	298	417	768.138	1382.79		0.790475	0.587127	0.451243	0.511526
1141	1188	577	245	44	767	713.582	1162.17		1.40896	0.483126	0.440913	1.45066
10	357	38	574	789	369	1412.62	893		0.772906	0.965696	1.52945	1.28728
1722	632	454	281	1218	464	485.881	524.685		0.760404	0.494349	1.51976	1.58766
1113	643	1645	1112	933	325		617.755		0.526671	1.08739	0.602014	1.11161
	524	525		418	423	581.886	558.812		0.615785	0.980132	0.974115	0.449368
1196	656	1193	534	335		10	1139.67		19.5088	1.05408	1.08416	0.738836
599	600	10	516	486	492	397.161	539.422		0.885825	0.811297	2.88235	0.510288
	472	417	1123	582	496	249.917	169.466		0.927464	0.911596	1.57637	0.890071
741	498	10	152	742	511	536.496	734.193		2.38446	1.60924	0.337656	1.08224
881	394	1189	690	261	317	767.139	511.724		0.965768	1.03683	1.82358	15.5806
488	718	775	553	1115	1346	858.963	1184		2.49983	0.384935	5.34698	0.429036
416	698	547	230	415	1185	277.352	918		0.734385	2.97841	1.6348	2.14131
491	226	353	422	272	491	984.547	541.169		0.982687	3.12824	1.7147	14.7422
775	265	456	320	625	1137	692.57	682.178		0.730604	11.0692	4.55573	2.41315
1323	776	713	298	324	480	555.113	467.134		2.01193	1.56713	2.78759	2.47643
685	388	255	315	381	1925	562.373	1773.22		3.52845	2.21632	0.546866	2.72289
283	586	647	315	459		431.553	481.813		0.835992	2.19506	1.07774	0.868317
382	380	781	1271	354	865	868.819	526.124		0.864606	3.8516	0.672361	1.46221
422	1295	725	1127	816	1387	1172.71	1264.32		0.593517	0.640527	0.790168	2.96241
224	1892	354	1213	1254	1575	1662.98	1398.24		0.782797	0.906452	1.05887	1.67582
349	1137	15	898	2152	658	468.968	1584.11		1.26679	1.14646	1.03538	1.74783
1176	673	369	746	1214	1136	359.753	186.145		1.1339	1.95291	0.835701	1.75822
1361		896	718	485	632	736			2.16937	0.795032	0.991516	1.00357
1131	833	1613	1282	836	692	318.647	716.958		1.06475	1.81741	0.353357	1.49268
647	678	763	531	664	415	519.382	581.323		3.34267	4.38798	0.268375	0.783732
919	342	547	453	674	589	847.354	1331.34		2.39106	2.10211	1.2582	2.04167
1180	197	716	397	1312	944	1783.16	1482.82			2.71169	0.439225	1.74818
884	316	586		233	311	616.164	582.854			0.828689	1.1726	32.5458
444	253	339	122	523	926	1147.31	862.842					1.43859
678	683	10	228	10		1149.63	1177.23
299		52		531	821	612.997	1114.77
194		375			1367	772.417	783
				652	672	336.993	829
						219.796
						512.968
BA.1 ADCC									FC ADCC - BA.1
Half JnJ 0 week	Half JnJ 2 week	Full JnJ 0 week	Full JnJ 2 week	Half Pfizer 0 week	Half Pfizer 2 week	Full Pfizer 0 week	Full Pfizer 2 week		JJ-Half	JJ-Full	PZF- Half	PZF - Full
116	243	132	230	185	315	10	421.6		2.28435	0.335953	2.2811	3.23026
240	480	211	561	429	662	10	217.6		1.72076	0.576389	8.896	0.477055
119	250	17	269	294	624	113.36	333.88		2.00364	0.634678	1.70386	0.509645
218	522	226	131	668	497	381.29	193.813		2.10319	1.39155	0.944295	1.485
393	515	332	212	654	282	314.272	264.654		2.51136	1.52892	4.71542	1.37361
294	344	182	278	397	537	396.988	551.196		1.28404	1.33975	1.54227	0.84212
443		187	323	261	369	499.276	332.417		1.16827	0.732576	0.763273	1.38593
658	728	266	352	648	10	314.179	231.15		1.10516	1.7258	0.538294	0.665777
312	313	279	467	428	144	545.877	581.257		1.75609	1.32287	0.531127	0.759834
511	325	63	237	81	318	453.271	412.693		1.00524	1.6722	0.7407	1.06481
324	389	233	349	176	233	297.145	369.643		0.625212	3.75606	0.831416	2.78468
456	415	425	617	54		284.271	511.516		0.63737	1.5	0.692208	0.910479
248	284	219	184	653	581	271.546	414.146		1.20179	1.45111	2.12353	1.2444
672	600	257	394	166	559	514.422	537.932		1.84601	0.576741	0.74425	1.87993
292	131	1643	738	356	358	418.696	575.414		0.887029	0.837423	0.741576	0.298355
232	433	166	182	326	10	612.574	381.787		1.14411	1.53465	2.80698	1.52514
161	298	540	383	219	234	381.585	488.815		0.637007	0.592623	0.431592	1.06643
167	269	277	124	347	254	215.315	432.218		1.81594	0.449011	1.35416	1.3743
419	136	495	446	10	297	542			0.894223	2.93509	1.41712	1.50531
273	318	613	435	10	311	296.112	427.324		0.826339	0.688119	1	1.41131
351	371	213	297	194	247	269.526	529.786		1.81042	0.84189	6.51111	0.62325
311	365	169	319	265	456	815.223	429.682		0.448341	2.75191	0.817973	0.907756
10	96	228	420	142	324	423.955	415.141		0.442506	1.10012	0.336602	1.28438
275	268	638	271	21	189	563.638	473.952		2.74303	0.710073	1.6308	1.37712
484	457	66	292	512	474	511.112	633.577		1.61806	0.446463	3.97083	2.10514
486	445	122	255	120	564	165.139	277.212		1.13103	0.901128	1.32246	1.44365
10	313	10	15	268	215	247.178	351		0.333118	0.722372	1.86897	1.96562
526	316	322	281	418	225	248.729	236.187		1.12723	1.46197	1.01407	2.08081
492	375	230	255	850	451		376.713		1.05993	1.88401	0.8897	1.04304
	438	298		617	457	56.1849	414.942		1.21534	1.79377	1.39099	0.533619
295	390	372	331	449		42.6464	185.791		20.0508	0.424023	1.59126	0.979212
224	157	36	351	644	535	248.194	283.818		0.975287	4.40209	2.08257	0.840878
	591	10	214	814	556	10	455.237		0.943494	2.09925	0.744816	1.23961
316	368	38	93	914	672	451.849	559.424		0.916586	0.397368	0.658636	1.67962
10	240	515	474	177	497	531.134	487.571		3.15351	1.57416	3.36677	1.4206
10	438	539	181	612	612	221.213	392		0.513807	0.64774	1.00626	1.38002
181	312	141	195	55	355	265.694	251		0.601077	2.34098	2.35919	0.799227
152	265	322	430	251	215	495.367	236.317		1.28681	0.874771	0.726408	0.874201
649	416	653	478	215	351	395.817	587.789		0.762976	1.10909	1.62315	0.949172
296	547	564	325	178	332	244.639	336.139		1.32138	0.95457	2.34105	2.02169
616	392	235	197	464	471	212.817	564.751		0.698625	1.56635	0.635736	0.342952
258	468	552	327	528		432.673	813.397		1.16531	0.889617	69.601	7.20728
242	211	187	548	162	224	815.812	243.411		1.32963	9.84843	1.07155	1.54741
274	497	342	235	262	415	413.519	617.414		1.041	2.48629	0.7301	4.35653
577	255	412	347	240	499	516.927	729.547		2.46924	0.918976	1.4358	1.14399
197	542	65	178	773	575	368.692	334.682		1.87566	2.7382	65.4217	1.23808
245	278	10	214	428	282	121.185	165.519		1.85667	1.75584	1.27359	0.919887
413		381	151	245	578	198.34			0.737738	2.80306	2.14634	1.77213
425	313	388	612	412	299	183.479	381.785			15.6436	1.71845	0.940933
122	385	216	134	168	273	289.118	311.562			0.840711		1.84978
315	162	88	216	193	452	377.455	521.895					1.79936
172	222	244	232	518	329	414.172	331.117
228	313	284		10	236	285.325	249.431
279	290	134	211	193	277	347.284	712.112
71	173	10	86	75		432.267	148.247
277		111		10	538	314.194	486.131
328		351	962		218	10	172
				226	486	121.636	225
						171.42
						416.232

## Sheet: Fig. 7
Fig. 7A					Fig. 7B									Fig. 7C					Fig. 7D
BL / JJ-Half	BL / JJ-Full	BL / PZF-Half	BL / PZF-Full		BL / JJ-Half	W2 / JJ-Half	BL / JJ-Full	W2 / JJ-Full	BL / PZF-Half	W2 / PZF-Half	BL / PZF-Full	W2 / PZF-Full		FC / JJ half	FC / JJ Full	FC / PZF half	FC / PZF Full			gained	FC: >2	FC: 1.2 - 2	FC: 0.8-1.2	FC: <0.8	Remain neg	lost
0.075	0.028	0.119	0.011		0.075	0.17	0.028	0.082	0.119	0.25	0.011	0.139		2.26667	2.92857	2.10084	12.6364		PZF-Full (ALL)	3.57143	46.4286	30.3571	10.7143	7.14286	1.78571	0
0.136	0.162	0.004	0.004		0.136	0.164	0.162	0.176	0.004	0.044	0.004	0.36		1.20588	1.08642				PZF-Half (ALL)	1.92308	38.4615	40.3846	7.69231	9.61538	0	1.92308
0.194	0.05	0.004	0.272		0.194	0.188	0.05	0.066	0.004	0.004	0.272	0.363		0.969072	1.32		1.33456		JJ-Full (ALL)	1.88679	16.9811	24.5283	47.1698	9.43396	0	0
0.1	0.393	0.45	0.506		0.1	0.114	0.393	0.48	0.45	0.487	0.506	0.41		1.14	1.22137	1.08222	0.810277		JJ-Half (ALL)	0	9.80392	25.4902	52.9412	9.80392	1.96078	0
0.169	0.106	0.068	0.109		0.169	0.141	0.106	0.083	0.068	0.141	0.109	0.279		0.83432	0.783019	2.07353	2.55963
0.203	0.074	0.315	0.14		0.203	0.236	0.074	0.061	0.315	0.441	0.14	0.357		1.16256	0.824324	1.4	2.55
0.048	0.131	0.246	0.06		0.048	0.068	0.131	0.227	0.246	0.316	0.06	0.042		1.41667	1.73282	1.28455	0.7
0.108	0.076	0.177	0.07		0.108	0.105	0.076	0.086	0.177	0.383	0.07	0.26		0.972222	1.13158	2.16384	3.71429
0.061	0.161	0.156	0.007		0.061	0.061	0.161	0.173	0.156	0.218	0.007	0.172		1	1.07453	1.39744	24.5714
0.209	0.462	0.242	0.154		0.209	0.197	0.462	0.489	0.242	0.036	0.154	0.354		0.942584	1.05844	0.14876	2.2987
0.235	0.2	0.055	0.004		0.235	0.25	0.2	0.16	0.055	0.273	0.004	0.004		1.06383	0.8	4.96364
0.105	0.034	0.093	1.142		0.105	0.1	0.034	0.039	0.093	0.244	1.142	1.25		0.952381	1.14706	2.62366	1.09457
0.129	0.03	0.265	0.282		0.129	0.133	0.03	0.074	0.265	0.417	0.282	0.4		1.03101	2.46667	1.57358	1.41844
0.083	0.044	0.168	0.076		0.083	0.117	0.044	0.059	0.168	0.114	0.076	0.12		1.40964	1.34091	0.678571	1.57895
0.132	0.018	0.24	0.518		0.132	0.152	0.018	0.06	0.24	0.458	0.518	0.786		1.15152	3.33333	1.90833	1.51737
0.087	0.042	0.16	0.103		0.087	0.05	0.042	0.046	0.16	0.11	0.103	0.401		0.574713	1.09524	0.6875	3.8932
0.07	0.117	0.398	0.184		0.07	0.07	0.117	0.101	0.398	0.07	0.184	0.253		1	0.863248	0.175879	1.375
0.148	0.043	0.173	0.035		0.148	0.17	0.043	0.178	0.173	0.247	0.035	0.108		1.14865	4.13953	1.42775	3.08571
0.019	0.114	0.051	0.103		0.019	0.04	0.114	0.112	0.051	0.749	0.103	0.165		2.10526	0.982456	14.6863	1.60194
0.163	0.934	0.319	0.077		0.163	0.193	0.934	0.82	0.319	0.421	0.077	0.238		1.18405	0.877944	1.31975	3.09091
0.116	0.16	0.189	0.117		0.116	0.22	0.16	0.15	0.189	0.33	0.117	0.23		1.89655	0.9375	1.74603	1.96581
0.086	0.181	0.517	0.227		0.086	0.083	0.181	0.19	0.517	0.781	0.227	0.548		0.965116	1.04972	1.51064	2.4141
0.076	0.618	0.105	0.324		0.076	0.06	0.618	0.48	0.105	0.19	0.324	0.107		0.789474	0.776699	1.80952	0.330247
0.088	0.158	0.278	0.16		0.088	0.078	0.158	0.072	0.278	0.67	0.16	0.34		0.886364	0.455696	2.41007	2.125
0.734	0.57	0.07	0.15		0.734	0.37	0.57	0.584	0.07	0.119	0.15	0.27		0.504087	1.02456	1.7	1.8
0.216	0.02	0.125	0.032		0.216	0.214	0.02	0.04	0.125	0.313	0.032	0.32		0.990741	2	2.504	10
0.081	0.104	0.189	0.682		0.081	0.094	0.104	0.116	0.189	0.004	0.682	1.714		1.16049	1.11538		2.5132
0.38	0.013	0.004	0.543		0.38	0.5	0.013	0.05	0.004	0.004	0.543	0.066		1.31579	3.84615		0.121547
0.175	0.247	0.076	0.08		0.175	0.229	0.247	0.162	0.076	0.237	0.08	0.087		1.30857	0.65587	3.11842	1.0875
0.029	0.213	0.178	0.276		0.029	0.074	0.213	0.211	0.178	0.231	0.276	0.338		2.55172	0.99061	1.29775	1.22464
0.079	0.208	0.249	0.04		0.079	0.11	0.208	0.241	0.249	0.255	0.04	0.31		1.39241	1.15865	1.0241	7.75
0.093	0.115	0.131	0.25		0.093	0.089	0.115	0.118	0.131	0.29	0.25	0.31		0.956989	1.02609	2.21374	1.24
0.055	0.219	0.06	0.2		0.055	0.072	0.219	0.206	0.06	0.166	0.2	0.307		1.30909	0.940639	2.76667	1.535
0.077	0.093	0.086	0.1		0.077	0.084	0.093	0.085	0.086	0.228	0.1	0.198		1.09091	0.913978	2.65116	1.98
0.232	0.063	0.095	0.004		0.232	0.237	0.063	0.162	0.095	0.12	0.004	0.069		1.02155	2.57143	1.26316
0.139	0.139	0.039	0.107		0.139	0.28	0.139	0.174	0.039	0.07	0.107	0.245		2.01439	1.2518	1.79487	2.28972
0.074	0.101	0.079	0.084		0.074	0.345	0.101	0.131	0.079	0.148	0.084	0.206		4.66216	1.29703	1.87342	2.45238
0.062	0.666	0.085	0.1		0.062	0.061	0.666	0.681	0.085	0.131	0.1	0.276		0.983871	1.02252	1.54118	2.76
0.107	0.201	0.197	0.969		0.107	0.162	0.201	0.146	0.197	0.084	0.969	1.11		1.51402	0.726368	0.426396	1.14551
0.091	0.043	0.1	0.242		0.091	0.115	0.043	0.062	0.1	0.135	0.242	0.735		1.26374	1.44186	1.35	3.03719
0.107	0.063	0.23	0.066		0.107	0.095	0.063	0.159	0.23	0.35	0.066	0.187		0.88785	2.52381	1.52174	2.83333
0.068	0.271	0.186	0.149		0.068	0.096	0.271	0.384	0.186	0.462	0.149	0.224		1.41176	1.41697	2.48387	1.50336
0.095	0.089	0.351	0.171		0.095	0.105	0.089	0.113	0.351	0.361	0.171	0.293		1.10526	1.26966	1.02849	1.71345
0.355	0.053	0.041	0.245		0.355	0.34	0.053	0.045	0.041	0.136	0.245	0.17		0.957746	0.849057	3.31707	0.693878
0.193	0.249	0.12	0.106		0.193	0.172	0.249	0.205	0.12	0.361	0.106	0.094		0.891192	0.823293	3.00833	0.886792
0.004	0.16	0.041	0.243		0.004	0.004	0.16	0.158	0.041	0.096	0.243	0.564			0.9875	2.34146	2.32099
0.144	0.112	0.258	0.029		0.144	0.081	0.112	0.165	0.258	0.286	0.029	0.162		0.5625	1.47321	1.10853	5.58621
0.093	0.051	0.08	0.064		0.093	0.133	0.051	0.085	0.08	0.106	0.064	0.18		1.43011	1.66667	1.325	2.8125
0.068	0.004	0.047	0.02		0.068	0.02	0.004	0.04	0.047	0.23716	0.02	0.18		0.294118		5.04596	9
0.164	0.03	0.089	0.067		0.164	0.146	0.03	0.061	0.089	0.326	0.067	0.14		0.890244	2.03333	3.66292	2.08955
0.059	0.095	0.101	0.231		0.059	0.111	0.095	0.118	0.101	0.235	0.231	0.3		1.88136	1.24211	2.32673	1.2987
	0.181	0.026	0.045				0.181	0.17	0.026	0.076	0.045	0.205			0.939227	2.92308	4.55556
	0.239	0.06	0.021				0.239	0.366	0.06	0.113	0.021	0.056			1.53138	1.88333	2.66667
		0.047	0.051						0.047	0.089	0.051	0.1				1.89362	1.96078
			0.073								0.073	0.075					1.0274
			0.331								0.331	0.497					1.50151
Fig. 7E					Fig. 7F									Fig. 7G					Fig. 7H
BL / JJ-Half	BL / JJ-Full	BL / PZF-Half	BL / PZF-Full		BL / JJ-Half	W2 / JJ-Half	BL / JJ-Full	W2 / JJ-Full	BL / PZF-Half	W2 / PZF-Half	BL / PZF-Full	W2 / PZF-Full		FC / JJ half	FC / JJ Full	FC / PZF half	FC / PZF Full			gained	FC: >2	FC: 1.2 - 2	FC: 0.8-1.2	FC: <0.8	Remain neg	lost
0.004	0.004	0.004	0.06195		0.004	0.004	0.004	0.08	0.004	0.004	0.06195	0.095		3.743	3.599	2.681	1.533		PZF-Full (ALL)	14.2857	26.7857	8.92857	10.7143	5.35714	32.1429	1.78571
0.004	0.004	0.004	0.004		0.004	0.004	0.004	0.063	0.004	0.019	0.004	0.004		1.547	0.603	5.816	1.377		PZF-Half (ALL)	12.963	25.9259	14.8148	7.40741	5.55556	29.6296	3.7037
0.01314	0.007	0.004	1.261		0.01314	0.004	0.007	0.02519	0.004	0.004	1.261	1.736		1.239	0.769	1.523	1.11		JJ-Full (ALL)	11.3208	9.43396	18.8679	13.2075	13.2075	32.0755	1.88679
0.004	0.01481	0.047	0.009		0.004	0.004	0.01481	0.00893	0.047	0.126	0.009	0.00999		0.747	0.999	0.406	5.4		JJ-Half (ALL)	7.84314	7.84314	17.6471	7.84314	11.7647	37.2549	9.80392
0.004	0.004	0.004	0.004		0.004	0.004	0.004	0.004	0.004	0.004	0.004	0.004		0.793	1.378	0.533	7.175
0.09573	0.004	0.004	0.004		0.09573	0.3583	0.004	0.004	0.004	0.20021	0.004	0.004		3.202	1.01	3.728	10.114
0.004	0.004	0.004	0.004		0.004	0.043	0.004	0.0144	0.004	0.004	0.004	0.004		1.284	1.667	1.342	3.068
0.004	0.02563	0.049	0.035		0.004	0.004	0.02563	0.01971	0.049	0.285	0.035	0.189		2.145	4	4.214	1.965
0.01834	0.004	0.01511	0.004		0.01834	0.004	0.004	0.004	0.01511	0.02301	0.004	0.004		0.746	0.768	2.759	2.3
0.15654	0.00835	0.03566	0.004		0.15654	0.24218	0.00835	0.00834	0.03566	0.004	0.004	0.004		0.34	2.543	1.911	3.043
0.14228	0.01625	0.004	0.004		0.14228	0.17634	0.01625	0.0224	0.004	0.004	0.004	0.004		1.191	1.764	0.925	8.947
0.08521	0.01669	0.03127	0.06976		0.08521	0.06367	0.01669	0.01685	0.03127	0.01271	0.06976	0.50053		1.3	0.885	3.546	0.692
0.004	0.01458	0.004	0.035		0.004	0.004	0.01458	0.0243	0.004	0.06065	0.035	0.354		0.832	1.173	3.227	2.24
0.012	0.004	0.045	0.004		0.012	0.00951	0.004	0.004	0.045	0.024	0.004	0.004		1.194	0.677	1.623	3.821
0.01586	0.004	0.36	0.09643		0.01586	0.05079	0.004	0.004	0.36	1.342	0.09643	0.29586		2.048	1.18	6.062	5.194
0.004	0.008	0.031	0.004		0.004	0.004	0.008	0.032	0.031	0.004	0.004	0.004		1.414	1.305	2.004	0.273
0.004	0.069	0.004	0.32576		0.004	0.004	0.069	0.053	0.004	0.004	0.32576	0.64		0.457	0.996	5.744	2.537
0.02102	0.004	0.02757	0.03027		0.02102	0.027	0.004	0.004	0.02757	0.037	0.03027	0.06961		1.991	1.752	0.948	2.969
0.004	0.008	0.004	0.06381		0.004	0.004	0.008	0.02034	0.004	0.004	0.06381	0.19415		1.224	1.488	0.856	0.721
0.19578	0.14475	0.17773	0.0475		0.19578	0.42	0.14475	0.25531	0.17773	0.749	0.0475	0.425		1.216	1.698	1.323	1.055
0.004	0.026	0.06198	0.04711		0.004	0.01526	0.026	0.023	0.06198	0.171	0.04711	0.0326		0.905	1.245	1.897	1.29
0.004	0.004	0.179	0.04464		0.004	0.004	0.004	0.004	0.179	0.342	0.04464	0.1		0.639	6.571	18.986	0.914
0.038	0.004	0.2354	0.02403		0.038	0.004	0.004	0.004	0.2354	0.21773	0.02403	0.09181		1.487	0.333	1.679	0.877
0.004	0.081	0.06905	0.05255		0.004	0.004	0.081	0.095	0.06905	0.24485	0.05255	0.27295			0.59	0.846	0.936
0.05168	0.039	0.004	0.02566		0.05168	0.004	0.039	0.02641	0.004	0.01278	0.02566	0.007			0.754	4.974	1.404
0.067	0.004	0.004	0.018		0.067	0.05	0.004	0.004	0.004	0.004	0.018	0.004			0.961	0.453	3.902
0.1	0.052	0.004	1.74375		0.1	0.034	0.052	0.06138	0.004	0.004	1.74375	4.42395			1.249	2.577	1.099
0.004	0.004	0.004	0.004		0.004	0.06631	0.004	0.01165	0.004	0.004	0.004	0.004			1.539	2.012	3.391
0.01841	0.095	0.004	0.004		0.01841	0.02192	0.095	0.12401	0.004	0.01967	0.004	0.04043			2.689	1.441	3.952
0.02	0.43701	0.044	0.03437		0.02	0.026	0.43701	0.43543	0.044	0.142	0.03437	0.10206
0.11245	0.02028	0.037	0.004		0.11245	0.09357	0.02028	0.03553	0.037	0.06006	0.004	0.004
0.004	0.08114	0.01189	0.494		0.004	0.004	0.08114	0.12072	0.01189	0.07208	0.494	0.356
0.004	0.23557	0.42585	0.15064		0.004	0.004	0.23557	0.4	0.42585	0.85325	0.15064	0.15885
0.004	0.004	0.004	0.004		0.004	0.004	0.004	0.004	0.004	0.004	0.004	0.05252
0.03815	0.004	0.01062	0.004		0.03815	0.04555	0.004	0.004	0.01062	0.061	0.004	0.035
0.00629	0.004	0.05848	0.004		0.00629	0.004	0.004	0.004	0.05848	0.05544	0.004	0.004
0.00693	0.01635	0.004	0.004		0.00693	0.01419	0.01635	0.004	0.004	0.004	0.004	0.004
0.099	0.01044	0.004	0.031		0.099	0.14	0.01044	0.013	0.004	0.007	0.031	0.03998
0.004	0.004	0.004	0.01227		0.004	0.004	0.004	0.004	0.004	0.004	0.01227	0.01122
0.004	0.004	0.19228	0.004		0.004	0.035	0.004	0.004	0.19228	0.16468	0.004	0.011
0.11368	0.004	0.01436	0.004		0.11368	0.052	0.004	0.05317	0.01436	0.019	0.004	0.004
0.05864	0.02374	0.11255	0.04936		0.05864	0.11675	0.02374	0.156	0.11255	0.2135	0.04936	0.04331
0.00695	0.015	0.03616	0.004		0.00695	0.00851	0.015	0.005	0.03616	0.68652	0.004	0.015
0.109195	0.004	0.004	0.06412		0.109195	0.13274	0.004	0.004	0.004	0.004	0.06412	0.06
0.004	0.05528	0.01549	0.004		0.004	0.004	0.05528	0.03263	0.01549	0.026	0.004	0.004
0.004	0.01358	0.05307	0.004		0.004	0.004	0.01358	0.01024	0.05307	0.0449	0.004	0.004
0.004	0.02139	0.02308	0.004		0.004	0.004	0.02139	0.02055	0.02308	0.11481	0.004	0.004
0.021	0.004	0.0244	0.065		0.021	0.019	0.004	0.004	0.0244	0.01105	0.065	0.09127
0.03444	0.004	0.01198	0.01553		0.03444	0.022	0.004	0.01478	0.01198	0.03087	0.01553	0.0606
0.004	0.01281	0.004	0.004		0.004	0.004	0.01281	0.016	0.004	0.004	0.004	0.055
0.01404	0.004	0.00765	0.004		0.01404	0.02088	0.004	0.004	0.00765	0.01539	0.004	0.05299
	0.06845	0.044	0.08963				0.06845	0.10535	0.044	0.06339	0.08963	0.09847
	0.02783	0.004	0.004				0.02783	0.07483	0.004	0.0073	0.004	0.01067
		0.004	0.00719						0.004	0.004	0.00719	0.02438
			0.004								0.004	0.004
			0.06468								0.06468	0.25562

## Sheet: Fig. 8
Fig. 8A													Fig. 8B
CD4 response													CD4 response
BL / JJ half / CD4	W2 / JJ half / CD4	W24 / JJ half / CD4	BL / JJ Full / CD4	W2 / JJ Full / CD4	W24 / JJ Full / CD4	BL / PZA half / CD4	W2 / PZA half / CD4	W24 / PZA half / CD4	BL / PZA Full / CD4	W2 / PZA Full / CD4	W24 / PZA Full / CD4		JJ Half / CD4 / W24	JJ Full / CD4 / W24	PZF Half / CD4 / W24	PZF Full / CD4 / W24
0.075	0.17	0.024	0.028	0.082	0.18	0.119	0.25	0.087	0.011	0.139	0.043		0.024	0.18	0.087	0.043
0.136	0.164	0.105	0.162	0.176	0.209	0.004	0.044	0.061	0.004	0.36	0.037		0.105	0.209	0.061	0.037
0.194	0.188	0.095	0.05	0.066	0.086	0.004	0.004	0.004	0.109	0.279	0.108		0.095	0.086	0.004	0.108
0.1	0.114	0.074	0.393	0.48	0.181	0.45	0.487	0.234	0.06	0.042	0.066		0.074	0.181	0.234	0.066
0.169	0.141	0.101	0.106	0.083	0.14	0.068	0.141	0.087	0.07	0.26	0.1		0.101	0.14	0.087	0.1
0.203	0.236	0.14	0.074	0.061	0.058	0.315	0.441	0.376	0.007	0.172	0.066		0.14	0.058	0.376	0.066
0.048	0.068	0.077	0.131	0.227	0.207	0.246	0.316	0.219	0.154	0.354	0.136		0.077	0.207	0.219	0.136
0.108	0.105	0.112	0.076	0.086	0.077	0.177	0.383	0.113	0.004	0.004	0.585		0.112	0.077	0.113	0.585
0.061	0.061	0.012	0.161	0.173	0.085	0.156	0.218	0.118	1.142	1.25	0.557		0.012	0.085	0.118	0.557
0.235	0.25	0.194	0.462	0.489	0.337	0.242	0.036	0.124	0.282	0.4	0.097		0.194	0.337	0.124	0.097
0.105	0.1	0.069	0.2	0.16	0.111	0.055	0.273	0.044	0.076	0.12	0.057		0.069	0.111	0.044	0.057
0.129	0.133	0.1	0.034	0.039	0.06	0.093	0.244	0.128	0.518	0.786	0.355		0.1	0.06	0.128	0.355
0.083	0.117	0.041	0.03	0.074	0.074	0.265	0.417	0.226	0.103	0.401	0.114		0.041	0.074	0.226	0.114
0.132	0.152	0.096	0.044	0.059	0.031	0.168	0.114	0.067	0.184	0.253	0.148		0.096	0.031	0.067	0.148
0.087	0.05	0.054	0.042	0.046	0.092	0.24	0.458	0.206	0.035	0.108	0.071		0.054	0.092	0.206	0.071
0.07	0.07	0.06	0.117	0.101	0.077	0.16	0.11	0.101	0.103	0.165	0.07		0.06	0.077	0.101	0.07
0.148	0.17	0.17	0.043	0.178	0.063	0.173	0.247	0.119	0.077	0.238	0.113		0.17	0.063	0.119	0.113
0.019	0.04	0.024	0.114	0.112	0.064	0.051	0.749	0.632	0.117	0.23	0.134		0.024	0.064	0.632	0.134
0.163	0.193	0.21	0.934	0.82	0.667	0.319	0.421	0.248	0.227	0.548	0.316		0.21	0.667	0.248	0.316
0.116	0.22	0.144	0.16	0.15	0.171	0.189	0.33	0.182	0.324	0.107	0.045		0.144	0.171	0.182	0.045
0.086	0.083	0.044	0.181	0.19	0.281	0.517	0.781	0.24	0.16	0.34	0.12		0.044	0.281	0.24	0.12
0.076	0.06	0.032	0.618	0.48	0.494	0.105	0.19	0.107	0.15	0.27	0.113		0.032	0.494	0.107	0.113
0.088	0.078	0.058	0.158	0.072	0.13	0.278	0.67	0.4	0.032	0.32	0.2		0.058	0.13	0.4	0.2
0.734	0.37	0.58	0.57	0.584	0.44	0.07	0.119	0.03	0.08	0.087	0.063		0.58	0.44	0.03	0.063
0.216	0.214	0.042	0.013	0.05	0.07963	0.125	0.313	0.207	0.04	0.31	0.051		0.042	0.07963	0.207	0.051
0.081	0.094	0.062	0.247	0.162	0.16	0.178	0.231	0.149	0.25	0.31	0.101		0.062	0.16	0.149	0.101
0.38	0.5	0.353	0.213	0.211	0.133	0.249	0.255	0.061	0.2	0.307	0.15		0.353	0.133	0.061	0.15
0.175	0.229	0.135	0.208	0.241	0.244	0.131	0.29	0.17	0.004	0.069	0.034		0.135	0.244	0.17	0.034
0.029	0.074	0.061	0.115	0.118	0.052	0.06	0.166	0.061	0.107	0.245	0.064		0.061	0.052	0.061	0.064
0.079	0.11	0.09	0.093	0.085	0.064	0.086	0.228	0.116	0.084	0.206	0.075		0.09	0.064	0.116	0.075
0.093	0.089	0.07	0.063	0.162	0.072	0.039	0.07	0.05	0.1	0.276	0.116		0.07	0.072	0.05	0.116
0.077	0.084	0.13	0.139	0.174	0.103	0.079	0.148	0.044	0.242	0.735	0.455		0.13	0.103	0.044	0.455
0.232	0.237	0.147	0.101	0.131	0.089	0.085	0.131	0.057	0.066	0.187	0.1		0.147	0.089	0.057	0.1
0.139	0.28	0.318	0.666	0.681	0.766	0.197	0.084	0.142	0.149	0.224	0.095		0.318	0.766	0.142	0.095
0.074	0.345	0.068	0.201	0.146	0.077	0.1	0.135	0.114	0.171	0.293	0.106		0.068	0.077	0.114	0.106
0.062	0.061	0.045	0.043	0.062	0.05	0.23	0.35	0.12	0.106	0.094	0.06		0.045	0.05	0.12	0.06
0.107	0.162	0.098	0.063	0.159	0.093	0.186	0.462	0.144	0.064	0.18	0.05		0.098	0.093	0.144	0.05
0.091	0.115	0.089	0.271	0.384	0.12	0.351	0.361	0.137	0.02	0.18	0.038		0.089	0.12	0.137	0.038
0.107	0.095	0.06	0.089	0.113	0.06	0.041	0.136	0.043	0.067	0.14	0.092		0.06	0.06	0.043	0.092
0.068	0.096	0.033	0.053	0.045	0.042	0.12	0.361	0.105	0.231	0.3	0.043		0.033	0.042	0.105	0.043
0.095	0.105	0.071	0.249	0.205	0.148	0.041	0.096	0.021	0.045	0.205	0.126		0.071	0.148	0.021	0.126
0.355	0.34	0.25	0.16	0.158	0.04	0.258	0.286	0.17	0.051	0.1	0.028		0.25	0.04	0.17	0.028
0.193	0.172	0.203	0.051	0.085	0.053	0.08	0.106	0.08	0.073	0.075	0.089		0.203	0.053	0.08	0.089
0.004	0.004	0.004	0.004	0.04	0.017	0.047	0.23716	0.115	0.331	0.497	0.22		0.004	0.017	0.115	0.22
0.144	0.081	0.06	0.03	0.061	0.013	0.089	0.326	0.093					0.06	0.013	0.093
0.093	0.133	0.076	0.095	0.118	0.006	0.101	0.235	0.077					0.076	0.006	0.077
0.068	0.02	0.05	0.181	0.17	0.164	0.026	0.076	0.054					0.05	0.164	0.054
0.164	0.146	0.111	0.239	0.366	0.25	0.06	0.113	0.043					0.111	0.25	0.043
0.059	0.111	0.066				0.047	0.089	0.044					0.066		0.044
Fig. 8C													Fig. 8D
CD8 response													CD8 response
BL / JJ half / CD8	W2 / JJ half / CD8	W24 / JJ half / CD8	BL / JJ Full / CD8	W2 / JJ Full / CD8	W24 / JJ Full / CD8	BL / PZA half / CD8	W2 / PZA half / CD8	W24 / PZA half / CD8	BL / PZA Full / CD8	W2 / PZA Full / CD8	W24 / PZA Full / CD8		W24 / JJ half / CD8	W24 / JJ Full / CD8	W24 / PZA half / CD8	W24 / PZA Full / CD8
0.004	0.004	0.004	0.004	0.08	0.747	0.004	0.004	0.004	0.06195	0.095	0.092		0.004	0.747	0.004	0.092
0.004	0.004	0.004	0.004	0.063	0.004	0.004	0.019	0.01806	0.004	0.004	0.004		0.004	0.004	0.01806	0.004
0.01314	0.004	0.00738	0.007	0.02519	0.01271	0.004	0.004	0.004	0.004	0.004	0.07567		0.00738	0.01271	0.004	0.07567
0.004	0.004	0.004	0.01481	0.00893	0.004	0.047	0.126	0.057	0.004	0.004	0.009		0.004	0.004	0.057	0.009
0.004	0.004	0.02453	0.004	0.004	0.02692	0.004	0.004	0.004	0.035	0.189	0.195		0.02453	0.02692	0.004	0.195
0.09573	0.3583	0.1	0.004	0.004	0.004	0.004	0.20021	0.14585	0.004	0.004	0.004		0.1	0.004	0.14585	0.004
0.004	0.043	0.067	0.004	0.0144	0.004	0.004	0.004	0.004	0.004	0.004	0.004		0.067	0.004	0.004	0.004
0.004	0.004	0.036	0.02563	0.01971	0.02	0.049	0.285	0.07	0.004	0.004	0.01133		0.036	0.02	0.07	0.01133
0.01834	0.004	0.00992	0.004	0.004	0.00754	0.01511	0.02301	0.03229	0.06976	0.50053	0.239		0.00992	0.00754	0.03229	0.239
0.14228	0.17634	0.18008	0.00835	0.00834	0.02148	0.03566	0.004	0.012	0.035	0.354	0.027		0.18008	0.02148	0.012	0.027
0.08521	0.06367	0.047	0.01625	0.0224	0.01941	0.004	0.004	0.004	0.004	0.004	0.004		0.047	0.01941	0.004	0.004
0.004	0.004	0.016	0.01669	0.01685	0.019	0.03127	0.01271	0.004	0.09643	0.29586	0.37762		0.016	0.019	0.004	0.37762
0.012	0.00951	0.004	0.01458	0.0243	0.029	0.004	0.06065	0.063	0.004	0.004	0.004		0.004	0.029	0.063	0.004
0.01586	0.05079	0.02246	0.004	0.004	0.004	0.045	0.024	0.004	0.32576	0.64	0.86641		0.02246	0.004	0.004	0.86641
0.004	0.004	0.004	0.008	0.032	0.145	0.36	1.342	0.31	0.03027	0.06961	0.074		0.004	0.145	0.31	0.074
0.004	0.004	0.004	0.069	0.053	0.35138	0.031	0.004	0.004	0.06381	0.19415	0.047		0.004	0.35138	0.004	0.047
0.02102	0.027	0.04236	0.004	0.004	0.018	0.02757	0.037	0.03437	0.0475	0.425	0.445		0.04236	0.018	0.03437	0.445
0.004	0.004	0.004	0.008	0.02034	0.004	0.004	0.004	0.004	0.04711	0.0326	0.08172		0.004	0.004	0.004	0.08172
0.19578	0.42	0.49	0.14475	0.25531	0.14	0.17773	0.749	0.11	0.04464	0.1	0.004		0.49	0.14	0.11	0.004
0.004	0.01526	0.004	0.026	0.023	0.03391	0.06198	0.171	0.379	0.02403	0.09181	0.02569		0.004	0.03391	0.379	0.02569
0.004	0.004	0.004	0.004	0.004	0.00791	0.179	0.342	0.09	0.05255	0.27295	0.059		0.004	0.00791	0.09	0.059
0.038	0.004	0.004	0.004	0.004	0.161	0.2354	0.21773	0.199	0.02566	0.007	0.019		0.004	0.161	0.199	0.019
0.004	0.004	0.004	0.081	0.095	0.096	0.06905	0.24485	0.06	0.018	0.004	0.033		0.004	0.096	0.06	0.033
0.05168	0.004	0.039	0.039	0.02641	0.053	0.004	0.01278	0.004	0.004	0.04043	0.023		0.039	0.053	0.004	0.023
0.067	0.05	0.029	0.004	0.01165	0.02406	0.004	0.004	0.01009	0.004	0.004	0.004		0.029	0.02406	0.01009	0.004
0.1	0.034	0.01465	0.095	0.12401	0.09	0.044	0.142	0.08682	0.494	0.356	0.17062		0.01465	0.09	0.08682	0.17062
0.004	0.06631	0.09204	0.43701	0.43543	0.42412	0.037	0.06006	0.01829	0.15064	0.15885	0.07269		0.09204	0.42412	0.01829	0.07269
0.01841	0.02192	0.01113	0.02028	0.03553	0.03757	0.01189	0.07208	0.05073	0.004	0.035	0.035		0.01113	0.03757	0.05073	0.035
0.02	0.026	0.04229	0.08114	0.12072	0.053	0.42585	0.85325	0.22	0.004	0.004	0.01911		0.04229	0.053	0.22	0.01911
0.11245	0.09357	0.07215	0.004	0.004	0.004	0.004	0.004	0.006	0.004	0.004	0.004		0.07215	0.004	0.006	0.004
0.004	0.004	0.03307	0.004	0.004	0.01518	0.05848	0.05544	0.03573	0.031	0.03998	0.01012		0.03307	0.01518	0.03573	0.01012
0.004	0.004	0.02	0.004	0.004	0.019	0.004	0.004	0.02433	0.004	0.011	0.004		0.02	0.019	0.02433	0.004
0.03815	0.04555	0.08307	0.01635	0.004	0.01737	0.004	0.007	0.00921	0.004	0.004	0.004		0.08307	0.01737	0.00921	0.004
0.00629	0.004	0.04008	0.01044	0.013	0.00941	0.004	0.004	0.03417	0.04936	0.04331	0.06163		0.04008	0.00941	0.03417	0.06163
0.00693	0.01419	0.03816	0.004	0.004	0.038	0.19228	0.16468	0.012	0.004	0.015	0.00845		0.03816	0.038	0.012	0.00845
0.099	0.14	0.11428	0.004	0.004	0.01063	0.01436	0.019	0.004	0.004	0.004	0.004		0.11428	0.01063	0.004	0.004
0.004	0.004	0.00731	0.004	0.05317	0.063	0.11255	0.2135	0.143	0.065	0.09127	0.18		0.00731	0.063	0.143	0.18
0.004	0.035	0.035	0.02374	0.156	0.069	0.03616	0.68652	0.69513	0.01553	0.0606	0.01951		0.035	0.069	0.69513	0.01951
0.11368	0.052	0.085	0.015	0.006	0.008	0.004	0.004	0.01299	0.004	0.055	0.07225		0.085	0.008	0.01299	0.07225
0.05864	0.11675	0.004	0.004	0.004	0.00692	0.01549	0.026	0.01415	0.004	0.05299	0.07		0.004	0.00692	0.01415	0.07
0.00695	0.00851	0.00864	0.05528	0.03263	0.018	0.05307	0.0449	0.025	0.08963	0.09847	0.08959		0.00864	0.018	0.025	0.08959
0.109195	0.13274	0.09807	0.01358	0.01024	0.0082	0.02308	0.11481	0.04943	0.00719	0.02438	0.00585		0.09807	0.0082	0.04943	0.00585
0.004	0.004	0.08083	0.004	0.004	0.004	0.0244	0.01105	0.0212	0.004	0.004	0.004		0.08083	0.004	0.0212	0.004
0.004	0.004	0.004	0.004	0.01478	0.004	0.01198	0.03087	0.02271	0.06468	0.25562	0.016		0.004	0.004	0.02271	0.016
0.004	0.004	0.004	0.01281	0.016	0.004	0.004	0.004	0.004					0.004	0.004	0.004
0.021	0.019	0.033	0.004	0.004	0.004	0.00765	0.01539	0.00715					0.033	0.004	0.00715
0.03444	0.022	0.04	0.06845	0.10535	0.051	0.044	0.06339	0.025					0.04	0.051	0.025
0.004	0.004	0.004	0.02783	0.07483	0.08334	0.004	0.0073	0.004					0.004	0.08334	0.004
0.01404	0.02088	0.028				0.004	0.004	0.004					0.028		0.004

## Sheet: Fig. 9
Fig. 9A				Fig. 9E									Fig. 9I
HIV-	HIV+ Avir	HIV+ VIR		JJ half/ HIV-	JJ half / HIV+	JJ Full / HIV-	JJ Full / HIV+	PZF half / HIV-	PZF half / HIV+	PZF Full / HIV-	PZF Full / HIV+		JJ half/ HIV-	JJ half / HIV+	JJ Full / HIV-	JJ Full / HIV+	PZF half / HIV-	PZF half / HIV+	PZF Full / HIV-	PZF Full / HIV+
1001	1585	384		1.312	1.397	1.862	0.712	3.463	3.568	4.536	2.568		879	375	1357	566	3279	3016	987
487	594	1323		1.193	0.875	0.615	1.049	4.934	1.255	2.474	6.078		6955	845	705	1117	1249	1534		6470
249	2458	515		2.718	0.827	1.008	1.006	2.535	8.276	2.472	2.856		708	1166	835	827	5857	1958	954	718
2406	1720	627		1.124	0.994	0.899	0.835	13.228	1.69	3.827	10.645		1517	1820	3793	6052		2153	6068	2100
266	590	408		1.449	0.397	0.544	0.813	1.537	6.146	5.498	3.28		857	509	1396	630	3929	1270	1491	6293
3665	2557	855		1.265	0.958	1.535	1.036	4.439	9.063	3.463	2.775		1871	635	474	1293	2799	825	3589	899
903	911	951			1.554	1.58	1.836	3.155	71.5	2.208	13.392			1031	3059	1664	2121	627	2691	1179
400	1962	1069		1.46	0.971	1.792	4.047		1.914	4.03	1.831		1972	1053	1403	4034		2040	752	1807
1276	779	837		0.75	1.021	1.311	1.691	3.772	8.127	4.572	6.45		1244	742	592	1604	4700	2345	3221	1481
621	7283	839		1.176	1.215	0.987	1.006	1.763	10.014	9.725	4.345		1119	1182	874	703	2107	1360	2312	1485
1000	1645			0.688		1.131	3.239	1.022	6.624	5.002				770	410	1463	1212	2147	3934	1246
2925	1477			0.823	4.3	1.866	1.241	1.303		8.986	12.238		1478	2063		2064	1261		1475	745
454	1900			1.211	1.59	1.338	1.207	5.573	5.185	3.821	1.31		913	618	2123	736	1480	1188	1806	2006
1520	903			1.577	1.287	1.194	1.381	7.332	7.082	31.611	3.627		2027	522	2381	5518	1858	866	4089	7246
4402	1147			1.315	0.739	0.567	2.103	2.703	1.46	1.7	2.02		373	855	489	708	619	2171	8236	3438
1788	3936			1.434	1.768	0.973	1.321	5.165	0.974	1.56	2.967		1024	470	981	402	927	1456	2651	870
1557	2588			1.287	1	1.318	0.87	4.472	2.71	3.288	3.121		468	1445	361	1332		8546		1740
3426	2781			1.767		0.763	0.954	4.117	3.726	7.442	2.637		810	1065	1632	2250	808	656	656	7503
1131	1728			0.694	1.607	0.877	1.606		2.057	8.514	24.089		1450	1765		267	1198	1571		1430
832	2783			4.189		1.535	0.834	3.614	4.926	1.578	2.983		2772		571	544	1045	716	474	731
944	1158			0.915		1.871		8.322		7.788	5.466		689		2049	1691	1388		472	734
1298	1747			1.064		1.96	1.489	4.733		9.031	10.1		1257		1309	6284	1639		1146	705
1748	1633			1.752		0.981		12.775		0.774	2.734				291				1771	1607
905	2474			0.999		1.637		3.403					1022		1065		1184		2130
1431	760			1.286		2.115		1.736		3.213			2206		4836		1086		2424
1476	726			0.751		0.562		3.107		28.364			1993		521		5565		484
3133	50					1.472		18.162		8.679			1375		1155		1424		1022
2302	1091			0.954		0.719		4.678		7.137			772				3163		1947
679	823			1.264		1.879		2.123		7.892			448		1492		2716		1570
2498	1722					2.058		3.136		3.526			1362		320		2238		3070
1519	1939			1.11		0.983		4.639		2.231			1087		1098		1405		1143
2644	1610			1.281		2.387				5.478			678		4260		816		664
885	1142			1.641		1.38		2.501		7.64			1759		1045		1546		5740
1893	2022			1.212		1.331				5.501			1008		499		1099		3656
584	309					1.699		5.254							906		1964
1232	1059				0.917				4.441		5.748			361				262		2352
2832	2074				1.071				12.526		0.905			258				1286		639
1461	1245				0.996				7.74		2.788			1411				664		576
1176	1694				0.796
1360	574
8563	2053
2174	2046
1325	291
2352	1397
1255	418
510	1052
1329	509
1012	2128
1088	1132
1866	888
607	6869
1254	3246
676	697
801	3997
1183	694
3019	584
2778	1279
722	1270
306	846
8715	523
256	4431
2657	2368
1192	834
5151	1105
588	1980
3351	460
1033	634
1064	1449
913	4638
413	459
1289	679
743	1723
716	648
706	1201
678	2374
1604	709
821	1609
1594	1072
1791	1213
1217	1138
247	773
873	359
551	3800
4167	1665
1188
893
821
1519
723
1296
2498
488
248
743
1020
4668
2196
1164
1940
1012
2292
264
435
1179
2030
1076
655
3970
1920
738
1504
2658
3060
1774
974
1199
1351
429
346
562
899
1494
1224
752
1368
465
318
249
825
259
292
1852
1380
349
Fig. 9B				Fig. 9F									Fig. 9J
HIV-	HIV+ Avir	HIV+ VIR		JJ half/ HIV-	JJ half / HIV+	JJ Full / HIV-	JJ Full / HIV+	PZF half / HIV-	PZF half / HIV+	PZF Full / HIV-	PZF Full / HIV+		JJ half/ HIV-	JJ half / HIV+	JJ Full / HIV-	JJ Full / HIV+	PZF half / HIV-	PZF half / HIV+	PZF Full / HIV-	PZF Full / HIV+
15.6706	614.775	91.464		0.632503	0.826477	21.9673	1.6688	5.99438	0.940926	76.0342	6.7235		300.989	249.532	550.13	235.6	771.455	634.176	4026.37
161.416	434.196	412.177		0.803506	0.890615	4.87782	1.81291	32.2716	14.5186	47.6618	16.0054		1748.51	412.219	759.011	381.178	810.761	2214.2	107.423	4390.51
11.3264	2444.91	269.572		1.92642	0.537223	15.3786	1.87457	5.97566	1.49301	6.3515	6.98266		120.596	525.278	52.4985	705.731	2188.46	4524.57		465.824
241.637	1174.65			0.574818	0.643972	1.70855	1.54857	12.5968	10.2379	6.35557	5.70391		1011.77	951.929	260.728	348.027		949.769	436.807	590.746
8.15582	158.413	244.79		0.823356	0.717517	0.82219	1.68181	12.4668	6.3613	16.4385	264.766		744.808	1201.89	94.1167	741.581	1259.21	1357.61	8065.93	381.876
207.691	274.727	52.1984		1.25012	0.901075	1.65884	1.62745	5.48147	972.846	20.5956	2.16204		982.636	600.804	66.313	414.095	331.886	73.2986	552.486	976.896
2234	977.428	268.368		0.889564	0.658803	4.11519	2.3387	5.94008	2.0557	5.37432	3.15212		396.177	266.828	1210.47	1120.98	2090.17	1354.9	1331.72	691.932
7.30825	500.387	401.165		0.7456	0.980321	1.90046	16.1047	4.29241	22.832	2.25362	59.4147		347.903	236.977	470.989	2130.71	207.807	1922.46	7673.81	1178.28
22.5911	3836.3	359.967		0.667575	0.774325	1.8215	1.39464	17.1034	11.6226	5.79434	2.0339			1100.82	319.537	325.678	623.069	400.016	724.698	416.874
2626.19	1179.14	254.589		0.890096	3.52169	4.29464	0.722033	2.44278	13.1498	9.97414	2.02897		689.523	1092.18	2287.73	143.48	432.564	973.384	7343.94	3276.84
483.487	1262.63	269.244		0.886497	0.936649	1.53677	3.83249	2.74489	6.54948	30.8074	7.63311		60.6247	130.865	86.5476	507.36	503.409	637.686	1825.37	462.533
161.416	2506.66			1.02812	0.821526	2.76056	2.69563	5.64662	22.4123	1.91766	8.03536		152.009	332.343		299.004	1479.78	243.706		1047.17
1574.07	718.009			1.49506	1.03864	0.921187	0.934351	4.70766	2.83674	1.75432	125.015		1429.2	703.966	798.392	404.965	361.277	1522.93	547.346	231.024
302.965	2347.54			1.27187		1.77157	0.77001	3.53632	14.9061	3.1445	56.0835		398.384		219.203	2507.69	190.9	7006.89	87.0653	1738.5
3034.82	728.685			1.21186		1.92872	1.4492	10.699	8.77399	2.77549			479.634		43.2954	184.147	3203.32	643.352	1598.4
270.553	565.818					1.99076	2.15942	78.0446	7.44832	330.864					297.89	132.788	484.813	309.131	180.21
1555.26	2016.4					0.991343	0.758981	6.00697		4.43814						220.224	1958.1		520.211
1119.66	355.58					1.3296	1.92295	7.96374							717.165	35.225	946.967
629.758	1551.67					8.75769	1.03463	8.44417							8.00126	140.706	335.405
531.343	1113.18				0.708489				7.40676		10.4661			133.22				71.637		488.753
133.694	1755.91				0.740268				14.2372		1.5429			10.6916				628.837		503.036
390.743	746.608				0.779573				11.261					300.741				346.958
205.329	495.218				0.805397						3.10096			160.395						315.981
340.946	1
664.566	284.462
1730.72	150.571
1842.6	616.647
917.725	954.374
1398.42	885.341
836.147	596.271
270.356	110.611
154.335	248.212
353.756	416.722
4228.04	753.331
636.272	346.347
648.368	880.14
598.705	338.024
60.7655	135.07
1611.65	300.178
420.813	766.11
2227.9	773.503
285.742	7116.98
321.027	348.744
288.131	682.574
652.808	2252.72
161.401	225.726
115.505	42.7259
2866.68	254.981
12424.3	305.302
1127.62	181.72
941.592	148.129
527.606	914.758
559.07	928.092
150.569	111.763
673.382	2274
487.394	179.681
180.52	336.371
339.327	674.401
422.275	808.416
672.751	962.78
1510.66	28.8078
197.277	200
1457.99
9.01901
86.1123
1458.02
493.793
11.7443
589.451
321.635
Fig. 9C				Fig. 9G									Fig. 9K
HIV-	HIV+ Avir	HIV+ VIR		JJ half/ HIV-	JJ half / HIV+	JJ Full / HIV-	JJ Full / HIV+	PZF half / HIV-	PZF half / HIV+	PZF Full / HIV-	PZF Full / HIV+		JJ half/ HIV-	JJ half / HIV+	JJ Full / HIV-	JJ Full / HIV+	PZF half / HIV-	PZF half / HIV+	PZF Full / HIV-	PZF Full / HIV+
0.028	0.393	0.004		2.26667	2.929	2.101	12.636	1.206	1.221	1.4	0.81		0.18	0.181	0.087	0.376	0.043	0.066
0.119	0.136	0.154		0.969072	1.086			1.417	1.733	1.397	2.55		0.209	0.207	0.061	0.118	0.037	0.355
0.011	0.506	0.004		1.14	1.32	1.082	1.335	0.972	1.075	1.574	0.7		0.086	0.085	0.234	0.226	0.108	0.114
0.075	0.14	0.07		0.83432	0.783	2.074	2.56	1.064	1.058	0.679	1.517		0.14	0.337	0.087	0.067	0.1	0.134
0.004	0.06	0.004		1.16256	0.824	1.285	3.714	1.41	0.863	0.176	3.893		0.058	0.077	0.219	0.119	0.066	0.316
0.162	0.315	0.004		1	1.132	2.164	24.571	1.152	4.14	1.428	1.966		0.077	0.063	0.113	0.632	0.097	0.045
0.272	0.131	0.085		0.942584	0.8	0.149	1.418	1.149	0.878	14.686	2.414		0.111	0.667	0.124	0.24	0.057	0.113
0.05	0.161	0.193		0.952381	1.147	4.964	1.579	1.897	1.05	1.511	0.33		0.06	0.281	0.044	0.4	0.148	0.051
0.004	0.048	0.047		1.03101	2.467	2.624	1.375	0.789	0.777	2.41	1.8		0.074	0.494	0.128	0.207	0.071	0.101
0.194	0.462	0.004		0.574713	1.341	1.908	3.086	0.504	0.456	2.504	0.122		0.031	0.13	0.206	0.061	0.07	0.455
0.106	0.156			2.10526	3.333	0.688	1.602	0.991	1.025		7.75		0.092	0.44	0.101	0.044	0.113	0.1
0.1	0.108			1.18405	1.095	1.32	3.091	1.022	1.115	1.024	1.24		0.064	0.089	0.248	0.142	0.12	0.095
0.169	0.235			0.965116	0.982	1.746	2.125	2.014	1.297	1.873	1.146		0.171	0.766	0.182	0.021	0.2	0.089
0.109	0.265			0.886364	0.938	1.81	10	4.662	1.023	0.426	3.037		0.07963	0.05	0.107	0.17	0.063	0.22
0.45	0.518			1.16049	2	1.7	2.513	1.514	1.442	2.341	2.833		0.16	0.06	0.03	0.093	0.15	0.557
0.068	0.168			1.31579	3.846	3.118	1.088	0.294	1.27	1.109	1.503		0.133	0.042	0.149	0.077	0.064
0.07	0.103			1.30857	0.656	1.298	1.225	0.89	0.849	3.663	0.694		0.244	0.006	0.17		0.075	0.136
0.203	0.117			2.55172	0.991	2.214	1.535	1.881	1.242	2.327	2.321		0.052	0.164	0.061		0.116	0.585
0.246	0.083			1.39241	1.159	2.767	1.98	1.43011	0.939		2.667		0.064	0.25	0.116	0.004	0.106
0.074	0.043			0.956989	1.026	2.651	2.29		1.531		1.027		0.072		0.05	0.057	0.06	0.034
0.076	0.132			1.30909	0.941	1.263	2.452				1.50151		0.103		0.114	0.115	0.05
0.007	0.398			1.09091	0.914	1.795	2.76				1.09457		0.077		0.12		0.038
0.177	0.934			0.983871	2.571	1.35	1.713						0.093		0.144		0.092
0.242	0.173			1.26374	1.252	1.522	0.887						0.12		0.137		0.043
0.061	0.148			0.88785	0.726	2.484	5.586						0.148		0.043		0.126
0.209	0.051			1.41176	2.524	1.028	2.813						0.04		0.105		0.028
0.105	0.117			1.10526	1.417	3.317	9						0.053		0.08
0.055	0.181			0.957746	0.823	3.008	2.09						0.017		0.054
0.2	0.227			0.5625	0.988	1.325	1.299						0.013		0.043
0.129	0.517				1.473	2.923	4.556								0.044
0.093	0.618				1.667	1.883	1.961
0.034	0.158					1.894
0.03	0.116				2.033
0.282	0.57							1		1.54118	2.2987
0.044	0.278							0.891192		5.04596
0.076	0.324
0.018	0.15
0.042	0.076
0.24	0.125
0.114	0.734
0.16	0.189
0.087	0.104
0.184	0.543
0.035	0.216
0.019	0.04
0.103	0.25
0.16	0.249
0.319	0.101
0.163	0.666
0.077	0.969
0.189	0.232
0.105	0.242
0.086	0.139
0.02	0.079
0.07	0.066
0.16	0.149
0.088	0.074
0.032	0.043
0.682	0.245
0.013	0.197
0.08	0.107
0.276	0.089
0.247	0.053
0.076	0.243
0.213	0.041
0.081	0.258
0.38	0.089
0.178	0.095
0.2	0.093
0.1	0.021
0.131	0.181
0.208	0.101
0.06	0.068
0.175	0.164
0.086	0.239
0.115	0.059
0.107	0.073
0.219	0.331
0.029	1.142
0.079
0.084
0.093
0.093
0.055
0.095
0.039
0.063
0.139
0.077
0.1
0.201
0.171
0.063
0.062
0.091
0.271
0.106
0.1
0.23
0.029
0.186
0.107
0.351
0.068
0.064
0.095
0.041
0.12
0.02
0.067
0.231
0.249
0.355
0.08
0.16
0.112
0.051
0.004
0.144
0.03
0.045
0.051
0.026
0.06
0.047
Fig. 9D				Fig. 9H									Fig. 9L
HIV-	HIV+ Avir	HIV+ VIR		JJ half/ HIV-	JJ half / HIV+	JJ Full / HIV-	JJ Full / HIV+	PZF half / HIV-	PZF half / HIV+	PZF Full / HIV-	PZF Full / HIV+		JJ half/ HIV-	JJ half / HIV+	JJ Full / HIV-	JJ Full / HIV+	PZF half / HIV-	PZF half / HIV+	PZF Full / HIV-	PZF Full / HIV+
0.004	0.01481	0.004		3.743	3.599	2.681	1.533	1.239	0.603	1.523	1.11		0.004	0.004	0.747	0.004	0.004	0.14585	0.092	0.009
0.004	0.004	0.004		1.547	0.769	5.816	1.377	0.793	0.999	0.533	3.068		0.00738	0.067	0.004	0.004	0.01806	0.03229	0.004	0.37762
0.06195	0.009	0.004		0.747	1.378	0.406	5.4	3.202	0.768	1.342	0.692		0.004	0.036	0.01271	0.00754	0.057	0.063	0.07567	0.004
0.004	0.004	0.004		2.145	1.01	3.728	10.114	1.284	1.764	1.911	2.24		0.02453	0.18008	0.02692	0.02148	0.004	0.004	0.195	0.08172
0.004	0.004	0.004		0.34	1.667	4.214	1.965	0.746	1.173	3.546	3.821		0.1	0.004	0.004	0.35138	0.004	0.03437	0.004	0.004
0.004	0.004	0.004		1.191	4	2.759	2.3	1.194	0.677	1.623	0.273		0.00992	0.02246	0.02	0.018	0.07	0.004	0.027	0.02569
1.261	0.004	0.004		1.3	2.543	0.925	3.043	2.048	1.18	0.846	0.721		0.047	0.04236	0.01941	0.14	0.012	0.09	0.004	0.019
0.007	0.004	0.004		0.832	0.885	3.227	8.947	0.639	1.245	4.974	0.914		0.016	0.004	0.019	0.00791	0.004	0.06	0.86641	0.004
0.004	0.004	0.01198		1.414	1.305	6.062	5.194	1.487	0.333	2.012	0.877		0.004	0.004	0.029	0.161	0.004	0.01009	0.074	0.17062
0.01314	0.00835	0.004		0.457	0.996	2.004	2.537	0.905	1.539	2.577	0.936		0.004	0.039	0.004	0.096	0.31	0.01829	0.047	0.004
0.004	0.01511			1.991	1.752	5.744	2.969		2.689		7.175		0.49	0.029	0.145	0.053	0.004	0.02433	0.445	0.004
0.004	0.004			1.224	1.488	0.948	1.055				3.952		0.004	0.08307	0.004	0.01737	0.11	0.03417	0.059	0.06163
0.004	0.14228			1.216	1.698	0.856	1.29						0.004	0.04008	0.03391	0.00941	0.379	0.025	0.033	0.004
0.004	0.004				6.571	1.323	1.404						0.01465	0.03816	0.02406	0.01063	0.199	0.04943	0.023	0.016
0.047	0.09643				0.59	1.897	3.902						0.09204	0.00731	0.09	0.008	0.004	0.004	0.07269	0.239
0.004	0.045				0.754	18.986	1.099						0.01113	0.033	0.42412	0.00692	0.08682	0.00715	0.01911
0.035	0.004				0.961	1.679	3.391						0.04229	0.04	0.03757	0.004	0.05073		0.004	0.004
0.09573	0.069				1.249	0.453							0.07215	0.004	0.053	0.051	0.22		0.01012	0.01133
0.004	0.012					1.441							0.03307	0.028	0.004	0.08334	0.006	0.004	0.00845
0.004	0.004												0.02		0.01518		0.03573	0.00921	0.004	0.035
0.02563	0.01586												0.11428		0.019		0.012	0.02271	0.18
0.004	0.004												0.035	0.004	0.038		0.004		0.01951
0.049	0.14475												0.085	0.08083	0.063		0.143		0.07225
0.03566	0.02757												0.004	0.004	0.069		0.69513		0.07
0.01834	0.02102												0.00864		0.018		0.01299		0.08959
0.15654	0.004												0.09807		0.0082		0.01415		0.00585
0.08521	0.04711												0.004		0.004		0.0212
0.004	0.004														0.004		0.025
0.01625	0.04464														0.004		0.004
0.004	0.179																0.004
0.03127	0.004
0.01669	0.081
0.01458	0.004
0.035	0.039
0.004	0.06905
0.004	0.02403
0.004	0.02566
0.008	0.038
0.36	0.004
0.008	0.05168
0.031	0.004
0.004	0.052
0.32576	0.004
0.03027	0.067
0.004	0.004
0.06381	0.494
0.026	0.037
0.17773	0.01635
0.19578	0.01044
0.0475	0.01227
0.06198	0.03815
0.2354	0.004
0.004	0.00629
0.004	0.004
0.004	0.004
0.05255	0.04936
0.004	0.00693
0.018	0.004
1.74375	0.06412
0.004	0.004
0.004	0.004
0.03437	0.015
0.095	0.004
0.004	0.004
0.43701	0.05307
0.1	0.02308
0.004	0.004
0.044	0.004
0.15064	0.021
0.004	0.004
0.01189	0.06845
0.02028	0.00765
0.42585	0.03444
0.01841	0.004
0.004	0.02783
0.08114	0.01404
0.004	0.004
0.23557	0.06468
0.02	0.06976
0.11245
0.004
0.004
0.004
0.004
0.01062
0.05848
0.004
0.004
0.004
0.031
0.004
0.004
0.004
0.099
0.004
0.02374
0.004
0.19228
0.01436
0.004
0.11255
0.11368
0.03616
0.05864
0.065
0.00695
0.004
0.01549
0.01553
0.004
0.004
0.05528
0.109195
0.0244
0.01358
0.02139
0.004
0.004
0.004
0.01281
0.08963
0.00719
0.044
0.004
0.004

## Sheet: Fig. 10
Fig. 10D					Fig. 10E			Fig. 10F				Fig. 10G
JJ pre-boost	JJ- W2	PZF pre-Boost	PZF W2		JJ	PZF		Vax naive	Post JJ prime	Post JJ boost		IC50 BL	fold-change
511.941	1397.46				2.72974	1.03639		33.4809	23113.3	5053.63		511.941	0.991343
322.693	580.536				1.79903	0.798212		28.0014	439.963	745.413		322.693	1.65884
115.216	126.095				1.09442	2.77032		29.3293	8747.89	1629.04		115.216	1.3296
2062.99	1076.73				0.521925	0.757907		7.28748	3830.32	3862.11		2062.99	4.29464
705.967	1020.27				1.44521	2.26097		255.572	27285.1	2194.03		705.967	1.53677
19.7636	659.983				33.3939	0.744106		10.9496	1257.01	5165.61		19.7636	21.9672
611.238	1477.18				2.4167	0.646197		7.61174	51719.6			611.238	4.11519
292.873	1255.22				4.28589	0.06682		78.4873	649058			292.873	1.90046
1533.36	3571.93				2.32947	1.17897		1	220303			1533.36	2.76056
246.046	383.044				1.55679	0.537132		14.861	4098.1			246.046	1.77157
955.308	1027.5				1.07557	1.10755		53.7568	2545.83			955.308	1.92872
620.911	773.403				1.24559	0.934858		67.0373	1195.15			620.911	1.99076
94.0103	127.594				1.35723	0.685912		3.85294	475.868			94.0103	0.822189
107.286	200.129				1.86538	1.10738		3.15053	20.3304			107.286	0.921187
702.403	950.104				1.35265	1.28219						702.403	1.70855
1073.33	1071.14				0.997957	0.803496						1073.33	8.75769
2074.45	6119.7				2.95003	1						2074.45	0.975925
9988.63	6564.31				0.657178	1.01858						9988.63	1.46499
5931.59	6149.17				1.03668	1.04893						5931.59	0.239446
1	122.483				122.483	0.584903						1	3.7033
133.392	42244.5				316.696	1.67687						133.392	0.846318
71986	1.63393e+06				22.6979	0.665335						71986	0.939826
340878	7.51137e+06				22.0354	0.442002						340878	1.21147
935.379	57512.3				61.4856	0.514715						935.379	1.21881
		1	1.03639									3661.07	16.1047
		887.053	708.057									4170.46	0.239446
		308.899	855.749									1083.57	0.758981
		8.5679	6.49367									196.525	21.9672
		20.5752	46.5199									93.2237	1.03463
		7105.42	5287.19									23307.1	3.83249
		1301.66	841.131									92.8366	0.934351
		11513.3	769.322									33.3459	4.87782
		44.996	53.0491
		443.254	238.086
		336.283	372.451
		175.922	164.462
		3269.12	2242.33
		107.314	118.838
		83.5789	107.164
		128.496	103.246
		1	1
		135.212	137.724
		697579	731714
		3160.17	1848.4
		232.647	390.119
		686.411	456.694
		5081.41	2245.99
		1110.47	571.575

## Sheet: Fig. 11
Fig. 11B					Fig. 11C			Fig. 11D
CD4 resp /JJ/ BL	CD4 resp /JJ/W2	CD4 resp /PZF/ BL	CD4 resp /PZF/W2		JJ	PZF		ad26 CD4 resp / Vacc Naive	ad26 CD4 resp / JJ prime
0.041	0.02111	0.03706	0.02203		0.514878	0.594441		0.082	0.074
0.01439	0.01851	0.18461	0.16062		1.28631	0.87005		0.007	0.086
0.018	0.029	0.036	0.04821		1.61111	1.33917		0.127	0.301
0.1	0.076	0.01971	0.03086		0.76	1.5657		0.004	0.06
0.22	0.22	0.226	0.23		1	1.0177		0.063	0.093
0.137	0.112	0.04544	0.048		0.817518	1.05634		0.074	0.06
0.025	0.024	0.093	0.111		0.96	1.19355		0.087	0.09499
0.059	0.05813	0.048	0.052		0.985254	1.08333		0.019	0.3
0.01328	0.02428	0.06454	0.075		1.82831	1.16207		0.047	0.077
0.032	0.044	0.104	0.07767		1.375	0.746827		0.009	0.02099
0.039	0.036	0.03	0.016		0.923077	0.533333		0.013	0.12762
0.132	0.125	0.061	0.037		0.94697	0.606557		0.037
0.06175	0.051	0.05021	0.04817		0.825911	0.959371		0.093
0.103	0.05	0.027	0.02746		0.485437	1.01704		0.018
0.108	0.112	0.01146	0.00683		1.03704	0.595986		0.05
0.03	0.047	0.00925	0.013		1.56667	1.40541		0.013
0.089	0.135	0.07	0.033		1.51685	0.471429		0.021
0.07352	0.045	0.062	0.05		0.612078	0.806452		0.034
0.406	0.481	0.107	0.0821		1.18473	0.76729		0.004
0.183	0.25	0.03609	0.015		1.36612	0.415628		0.004
0.158	0.16365				1.03576
0.038	0.09				2.36842
0.22	0.258				1.17273
0.111	0.126				1.13514
0.071	0.081				1.14085
0.282	0.268				0.950355
0.22135	0.2133				0.963632
0.06	0.07545				1.2575
0.10222	0.135				1.32068
0.029	0.016				0.551724
0.023	0.023				1
0.12111	0.097				0.800925
0.035	0.1				2.85714
0.02	0.084				4.2
0.064	0.089				1.39062
0.06636	0.054				0.813743
0.198	0.16272				0.821818
0.127	0.126				0.992126
0.042	0.07605				1.81071
0.033	0.037				1.12121
0.07	0.097				1.38571
0.05	0.025				0.5
0.026	0.038				1.46154
0.063	0.071				1.12698
Fig. 11E					Fig. 11F			Fig. 11G
CD8 resp /JJ/ BL	CD8 resp /JJ/W2	CD8 resp /PZF/ BL	CD8 resp /PZF/W2		JJ	PZF		ad26 CD8 resp / Vacc Naive	ad26 CD8 resp / JJ prime
0.004	0.004	0.021	0.0289			1.37619		0.004	1.58
0.02393	0.02528	0.07543	0.09098		1.05641	1.20615		0.004	0.004
0.004	0.004	0.06764	0.02252			0.332939		0.004	0.19
0.0264	0.02831	0.04446	0.05211		1.07235	1.17206		0.004	0.026
0.15934	0.20664	0.13098	0.183		1.29685	1.39716		0.079066	0.042
0.0459	0.046419	0.0571	0.05428		1.01131	0.950613		0.08253	0.055
0.0097	0.008711	0.004	0.004		0.898041			0.004	0.055
0.0217	0.025466	0.04914	0.0141		1.17355	0.286935		0.004	0.086
0.004	0.004	0.022	0.03525			1.60227		0.004	0.29
0.004	0.004	0.004	0.004					0.004	0.004
0.033	0.03307	0.06567	0.04784		1.00212	0.728491		0.1044	0.066
0.839	0.631	0.04371	0.03		0.752086	0.686342		0.00918
0.004	0.004	0.03778	0.02495			0.660402		0.004
0.065371	0.083481	0.091659	0.09275		1.27703	1.0119		0.014
0.19569	0.19526	0.004	0.004		0.997803			0.049
0.16649	0.20637	0.004	0.004		1.23953			0.004
0.00631	0.01219	0.04645	0.0651		1.93185	1.40151		0.05371
0.02759	0.03052	0.16168	0.15313		1.1062	0.947118		0.004
0.03917	0.044	0.37347	0.14402		1.12331	0.385627		0.004
0.04319	0.08313	0.004	0.004		1.92475			0.004
0.04888	0.06457				1.32099
0.035084	0.08971				2.55701
0.22735	0.34515				1.51814
0.027	0.025				0.925926
0.06625	0.07589				1.14551
0.004	0.004
0.03328	0.09307				2.79657
0.03722	0.042				1.12843
0.15331	0.159				1.03711
0.01424	0.02176				1.52809
0.01893	0.02272				1.20021
0.004	0.004
0.102	0.93765				9.19265
0.15276	2.1				13.7471
0.06439	0.08528				1.32443
0.004	0.004
0.34774	0.24819				0.713723
0.168	0.209089				1.24458
0.01431	0.04531				3.16632
0.004	0.004
0.00833	0.00674				0.809124
0.004	0.004
0.01762	0.04012				2.27696
0.004	0.004
